# Supplementary material for: Comprehensive analysis of m6A RNA methylation regulators for prognostic risk stratification and immune microenvironment characterization in colorectal cancer
Source: Open Med (Wars). 2026 May 7;21(1):20251318. doi: 10.1515/med-2025-1318 (PMC13150367; doi:10.1515/med-2025-1318)
Supplement: Supplementary file 1 — Supplementary Material [file j_med-2025-1318_suppl_001.txt]

Gene	HR	HR_Lower	HR_Upper	Beta	SE	Z	P_value
SEMA4C	1.61195694063575	1.33007127458036	1.95358341174878	0.477448931963245	0.0980713945621457	4.86838118388024	1.12516139463169e-06
SNAI1	1.52159646960435	1.25654909119794	1.84255102528877	0.419760092619884	0.0976502359715955	4.29860807240634	1.7187408996129e-05
PLEKHG2	1.61813519557715	1.28375399049461	2.03961314282396	0.48127437236262	0.118107160879317	4.07489578768546	4.60349574212943e-05
GPSM1	1.42206356893553	1.19427697318933	1.69329631190425	0.352109034274638	0.0890669811980948	3.95330603483134	7.70787500787082e-05
FJX1	1.33201073812183	1.15527969129963	1.5357775435972	0.28668963373873	0.0726274376639993	3.94740118830929	7.90041077903193e-05
ZDHHC3	0.546943215205159	0.403889913689309	0.740664400173842	-0.603410293274045	0.154698064933333	-3.90056781598454	9.59673381519368e-05
CCRL2	0.717794256758442	0.604769819188942	0.851941645709732	-0.331572301473052	0.0874174512261804	-3.79297607997236	0.00014885250005317
RGL2	1.49608865952842	1.2110893166076	1.84815541387089	0.402854142186873	0.107825412904781	3.73617064228288	0.00018684389827281
ST6GALNAC1	0.887818317032961	0.83299292188911	0.946252174954457	-0.118988154858835	0.0325220155203205	-3.6586955929742	0.000253502230618802
FGF19	1.17279474623243	1.07614784517178	1.27812133152657	0.159389572461185	0.0438792336302262	3.63246026137041	0.000280731818835425
CRABP2	1.18395137655516	1.08056564191263	1.29722879173331	0.168857468519851	0.0466196433699834	3.62202402922224	0.000292306961400237
TJAP1	1.72117622891016	1.27673547519806	2.32032998887718	0.543007911121287	0.152401525427701	3.56300837276651	0.00036662898106626
LAMA5	1.22458789823164	1.08378872061016	1.38367884069795	0.20260437779146	0.0623181864159295	3.25112763133414	0.00114948242431215
NR3C2	0.85516124819352	0.777271983368707	0.940855679941573	-0.156465233448675	0.0487252389453452	-3.21117426687595	0.00132193742576589
CHST14	1.42753790642236	1.14661916059515	1.77728102259776	0.355951216606927	0.111804842430776	3.18368336172304	0.00145413982299833
STRA6	1.21393887208907	1.07726708888098	1.36795006584639	0.193870338889407	0.0609414147467153	3.18125760117599	0.00146637178160477
LHX6	1.46922327355034	1.15116669472655	1.87515590698595	0.384733875806017	0.124470619091153	3.09096137397909	0.0019950958530178
L1CAM	1.15890536749198	1.05504384881011	1.27299130961851	0.147475910887721	0.0479057690400649	3.07845827011737	0.00208074668779745
RIMS3	0.752329939923135	0.626871493740214	0.902896916125057	-0.284580301357104	0.0930799818769305	-3.05737383719491	0.00223285612929712
PRPF40B	1.55047120730588	1.16803707597858	2.05812042624633	0.438558889444558	0.1445099321437	3.03480101982511	0.00240694427846513
CDKN1C	1.20420047329308	1.06663667677242	1.35950582935814	0.185815839083414	0.0618916647570026	3.00227566689245	0.00267969395586017
CERS5	1.90797013639329	1.24653763438561	2.92036914165283	0.646039921118119	0.217182616060209	2.974639189994	0.0029333334441391
NAB2	1.36836852902867	1.10594194787147	1.69306574801671	0.313619175485512	0.108635548308321	2.88689273786719	0.00389066842129179
TNFRSF19	1.16987396163213	1.04881902294677	1.30490108985591	0.156896017906159	0.0557312418206615	2.81522558587582	0.00487430051866881
AKR7A3	0.812923718582787	0.702086846481035	0.941258158512327	-0.207118000917805	0.0747871746167751	-2.76943208483434	0.00561541100482773
NES	1.22096296386972	1.05985673995971	1.40655854978873	0.199639862047494	0.0721983236196293	2.76515924523787	0.00568950133000343
PLAG1	1.22945202374403	1.05737615681117	1.42953126846251	0.206568560964445	0.0769289877118804	2.68518496224205	0.00724896777909925
AGR2	0.887977156600283	0.812235685213138	0.97078156623593	-0.118809260870079	0.0454883191952815	-2.61186306664862	0.00900503145198941
PPP1R1B	0.865775451989956	0.775848960361118	0.96612507274551	-0.144129697356164	0.0559539460736379	-2.57586296356083	0.0099990266119528
SLC25A13	0.746077913848718	0.596292511410752	0.933488586358286	-0.29292524207562	0.114338172052998	-2.56191993291483	0.0104095313342632
LARP6	1.23103272468858	1.04346217965382	1.45232055248705	0.207853430673974	0.0843429924442267	2.46438292797616	0.0137249392184408
TMEM185B	1.36648263907561	1.06472553676715	1.75376163942184	0.312240021640526	0.127309975905937	2.45259665959898	0.0141829268811345
PLAGL2	0.850711701425541	0.745811336603481	0.970366583911431	-0.161681984039602	0.0671444106916013	-2.40797383392369	0.0160413306887521
OTOGL	2.01648991817891	1.13774418704542	3.5739418723612	0.701358335655465	0.292000680336507	2.4019065121602	0.0163098760729853
RORC	0.838984365739491	0.726581110971879	0.968776582993966	-0.175563207087253	0.0733900980021548	-2.39219202408066	0.0167480773661346
PLEKHA8P1	1.32480345842504	1.05153938018054	1.66908081288748	0.281264115171595	0.117863874082703	2.38634710898979	0.0170166813634633
PDZK1IP1	0.889660315438261	0.807340441589599	0.980373874628782	-0.116915557156636	0.0495388091688457	-2.36008008909028	0.0182709900420833
PIGU	0.79982123519867	0.662454703188999	0.965672075683363	-0.223367032285884	0.0961426154789842	-2.32328849358909	0.0201636595374786
TSPAN18	1.18942877641456	1.02569763562388	1.37929616392508	0.173473172057348	0.0755627001471148	2.29575136568187	0.0216901016585514
CDK5RAP1	0.75022004549013	0.586296041622482	0.959975979195883	-0.287388721496541	0.125788895580211	-2.28469071272895	0.0223309695849855
METRN	1.17616831153789	1.02323744111345	1.35195590141869	0.162261961291479	0.0710678357368698	2.28319829370149	0.0224186905901806
NRSN2	1.22382195756699	1.02766105213067	1.45742624060512	0.201978714005783	0.0891308812535244	2.26609129367041	0.0234457942005512
FUT6	0.87037504538267	0.768980330316427	0.985139267883691	-0.138831073577914	0.0631944339104257	-2.19688768435997	0.0280284686322089
RBMS1	1.15074811779414	1.01422321399869	1.30565068155546	0.140412268079846	0.0644344773597495	2.17914808706989	0.0293206689645656
PTGER4	0.851568095593137	0.736849287934623	0.984147278563241	-0.160675810740305	0.0738258927656104	-2.17641541092411	0.029524212480587
MPC1	0.751897467343538	0.58008815248913	0.974592911390688	-0.285155310945978	0.132359518358808	-2.1543997324995	0.0312088375432256
TRMT112	1.27792466306365	1.01765115468377	1.60476548073474	0.245237405128304	0.116196126383706	2.11054716504468	0.0348112531021358
TSNARE1	1.28169926381502	1.01759798742779	1.61434380095071	0.248186747371811	0.117727577319625	2.10814452333454	0.0350184902243026
C11orf95	1.22581557413084	1.01134719578567	1.48576456042319	0.203606397267656	0.0981258326761301	2.07495204590692	0.0379909793722894
ZKSCAN2	1.38726498191439	1.01637378175462	1.8935003682637	0.32733416988759	0.158723831363391	2.06228747804211	0.0391803744792377
PARP3	0.796046615517461	0.640287890858652	0.989695765176817	-0.228097532644588	0.111093797323643	-2.05319773146367	0.0400534043537374
TMEM171	0.884682311975295	0.785761705624862	0.996056167562347	-0.122526667938629	0.0604985800868021	-2.02528171343576	0.0428384451570689
SALL4	1.14139365362456	1.0041595475476	1.29738294648109	0.132250018937288	0.0653578838199778	2.02347461710295	0.0430242379787499
PACSIN3	1.13737517747339	1.00392147975787	1.28856919631268	0.128723131732418	0.063679395090012	2.02142516508622	0.0432357718502672
E2F3	1.27087780644362	1.00705706340039	1.60381219457153	0.239707847887422	0.118714206413259	2.01920103018646	0.0434663293035014
LINC01133	0.875275983928789	0.768680688453775	0.996653174133411	-0.133216032151533	0.0662581527823707	-2.01056061114608	0.0443718880613537
DYNC1I1	1.22496725200251	1.00435686240612	1.49403546154278	0.202914110580179	0.101311408468437	2.00287523041788	0.0451906823564603
FUT3	0.904975481986993	0.818277819934841	1.00085888074396	-0.0998474273762777	0.0513815255216835	-1.94325540868072	0.0519853063356709
ZSCAN25	0.723763783895421	0.521780777160855	1.00393505818465	-0.323290205170352	0.166950792895117	-1.93644007053894	0.0528138257987363
PBX2	1.27488031176969	0.995603966238701	1.63249631826829	0.242852301082221	0.126154372101691	1.92504070240595	0.0542242663782586
SMO	1.16582892327595	0.9957938928187	1.36489798556558	0.153432356131082	0.0804337911854973	1.90756091276656	0.0564479911377496
GSKIP	0.872455307858738	0.757994919481525	1.00419969137991	-0.136443849302043	0.0717537402219957	-1.90155731087892	0.0572290533240239
CAB39L	1.1039307469283	0.996502134171921	1.22294077676649	0.0988772166557295	0.0522362732821228	1.89288420561137	0.0583732701188379
TIMELESS	0.800653577118822	0.633695283179838	1.01160000329566	-0.222326913455166	0.119318596857576	-1.86330479330515	0.0624193961518891
TMEM99	1.15802389143263	0.990672422885546	1.35364556653628	0.14671501057237	0.0796373623103758	1.8422886735069	0.0654329356568555
CCDC102A	1.22241452320662	0.987243263855371	1.51360593812608	0.200828020255006	0.109015688001769	1.84219376069752	0.0654468127703421
PASK	0.777420025228821	0.592825497608748	1.0194937600772	-0.25177450166138	0.138309017023589	-1.82037662532472	0.0687016695754963
GPR157	0.838111820378884	0.686708895978399	1.02289547663134	-0.1766037501957	0.101655469251387	-1.73727740864559	0.0823382171730803
PTK7	1.11576541796664	0.98410675629612	1.26503802556527	0.109540642909603	0.0640631866421507	1.70988439150685	0.0872872532834619
CLDN19	1.8048695260477	0.915633612176883	3.55770470058538	0.590488304434063	0.346244773280262	1.70540712814198	0.0881185198404132
MAOA	0.919636808451445	0.834204508493754	1.01381837528764	-0.0837764603049345	0.0497459306019304	-1.68408670400235	0.0921649135536995
CDK5R1	1.24411959570508	0.961718685949477	1.60944524737942	0.218428127722615	0.131360283700469	1.66281711312896	0.0963490499808272
SLC39A10	1.14397405032586	0.975810200379488	1.34111800359333	0.134508209418741	0.0811215864053327	1.65810624987851	0.0972960226428867
KCNK1	0.890636521660141	0.7760781274911	1.02210510207166	-0.115818879007938	0.0702478240356975	-1.64871838519985	0.0992053418294925
GDPD5	1.10414418742388	0.979657981411552	1.24444899113191	0.0990705438774846	0.061032912651651	1.62323145944116	0.104539935137448
COIL	0.833027575420816	0.667867680719026	1.03903057663218	-0.182688533616733	0.112745272846197	-1.62036535106842	0.105153818282548
NCAPD2	0.855238294901772	0.706680736713554	1.03502544086322	-0.156375141389641	0.0973493134843623	-1.60633019168399	0.108201380059489
ABCC2	0.909330630256062	0.807795393701116	1.02362826226741	-0.0950465212836189	0.0604092512902266	-1.57337691253585	0.115631569670244
TSPAN1	0.927327497979081	0.843764595226489	1.01916611976035	-0.0754484878044701	0.0481811154894711	-1.56593484891311	0.117363870375551
TPX2	0.897540074415274	0.783708998097289	1.02790472884346	-0.108097508457457	0.0691951464634882	-1.56221229352403	0.118237985473801
DEGS2	0.907345731718921	0.801818580856375	1.02676128556319	-0.0972317198897404	0.0630833965310785	-1.54132030354197	0.123238849791617
QSOX2	1.22482477931652	0.942472422842178	1.59176619248303	0.202797796473242	0.133699607856148	1.51681668873284	0.129312972312477
TSPAN6	0.902647878322581	0.790711214176067	1.03043080410749	-0.102422748100675	0.067552118486248	-1.51620334633214	0.129467942180266
MORC2	1.24964685752498	0.934739289603344	1.67064473045177	0.222860997419601	0.14813977345182	1.5043967749288	0.132479234190676
EFTUD2	0.770248928438536	0.547246337363998	1.08412495663008	-0.261041532692909	0.174398461097775	-1.49681098703364	0.134442446623338
ZNF239	1.12266634529461	0.963988218927996	1.30746382384087	0.115706521454156	0.0777477178822926	1.48823045364922	0.136690128573091
LINC00888	1.13108017289175	0.958071341810395	1.33533099434051	0.123173081351741	0.0846985541134871	1.45425246795479	0.145876323258577
PGBD1	1.18345654459228	0.942488597312024	1.48603324956157	0.168439431589539	0.116160751657283	1.45005459405512	0.147043295661812
VASH2	1.22184227995167	0.929849735914598	1.60552667750031	0.200359785276866	0.13933524677276	1.43796914217714	0.150442809793021
FBXO17	1.11739028308267	0.960137053999232	1.30039877070359	0.110995861998898	0.0773866781853683	1.43430193156791	0.151486119346762
ASCL2	0.940770169622568	0.865424861886113	1.02267516341372	-0.0610564097994718	0.0425917586665492	-1.43352638423509	0.151707464394006
PCDHB6	1.30496610820622	0.902582324189647	1.88673819321225	0.266177069714208	0.188101642488733	1.41507041720889	0.157047850810197
DNMT3A	1.21627004597415	0.925261956172087	1.59880433304969	0.195788836169839	0.139526656625984	1.40323606187076	0.160546457301412
POFUT1	0.885446918453567	0.743792352653735	1.05407946532614	-0.12166276883716	0.0889458232584923	-1.36783003833228	0.171365282887262
PLXDC2	1.08603137198597	0.964368004590063	1.22304362579833	0.0825301087427293	0.0606196947487151	1.36144052002965	0.173374518332143
C1orf74	0.786338247658592	0.555243676548921	1.11361527532192	-0.240368238590301	0.17754406147387	-1.35385118823406	0.175783858903933
ARFGAP1	1.14826529373521	0.939043136113801	1.40410289377485	0.138252363303547	0.102627511202152	1.34712770176432	0.177939107702001
NUP160	0.854216734932131	0.679149600360196	1.07441163162153	-0.157570329415554	0.117014151049935	-1.34659208310893	0.178111645324856
ALG8	0.855008796490939	0.680611835015064	1.07409246279225	-0.156643521804805	0.116389692856854	-1.34585389788303	0.178349639279441
SLC5A6	0.898820960495276	0.769340826871359	1.05009261280337	-0.106671418409642	0.079363591671215	-1.34408506675904	0.178920880471924
PEX5	0.811452942433357	0.593991529960167	1.10852738561425	-0.208928882084289	0.159166872158825	-1.3126404964207	0.189304116933087
AK1	1.11963654391457	0.943146644262915	1.32915278667897	0.113004118278835	0.087520801320119	1.29116868874986	0.196645189926185
INPPL1	1.22418053462776	0.899154780416841	1.66669633971891	0.202271668824642	0.157437463671876	1.28477469153217	0.198871028758609
NPDC1	1.09955031678629	0.950245750117752	1.2723139240507	0.0949012933000715	0.0744584788074134	1.27455321167027	0.20246742709687
NINL	1.07586232266987	0.960831895292029	1.20466414886114	0.0731225006438794	0.057694076883293	1.26741781122169	0.205005934423523
SNAPC5	1.19669160737566	0.906394029540299	1.57996495617876	0.179560755432986	0.14175868226039	1.26666495885705	0.20527511457718
TET1	1.21718279833928	0.896053540564782	1.65339892930866	0.196539006784461	0.156275381536763	1.2576453492019	0.208520044968278
PPM1H	0.895076676202959	0.751135028733414	1.06660217622054	-0.110845892641746	0.0894526397123819	-1.23915731272045	0.215287245604083
PROSER2	1.10172296954499	0.944466443702211	1.28516318363318	0.0968752903296168	0.0785781842543599	1.23285223817375	0.217630897639787
GPR143	0.946549245111047	0.865946946908595	1.03465400117043	-0.05493228104273	0.0454086678050488	-1.209731174642	0.226382063414943
KDM2B	0.843955849253169	0.640952381960387	1.11125490057491	-0.169655097065875	0.14038268919154	-1.20851864316686	0.22684782912256
AGT	0.944526260083224	0.860605106494188	1.03663091150021	-0.0570717892685512	0.0474742068815812	-1.2021641438036	0.229299938427557
SSRP1	0.852618289941679	0.656225746778809	1.1077863858763	-0.159443322920434	0.133577505603849	-1.19363902028007	0.232619203441348
PTP4A3	1.07350421420837	0.955407125076144	1.20619918742106	0.0709282640005097	0.0594633295738173	1.19280680225718	0.23294504545879
TCEA2	1.10466673324892	0.937744930873658	1.30130118689091	0.0995436906098704	0.0835836717222448	1.19094661144658	0.233674544470795
NCOA5	0.861083845382093	0.671933044342381	1.10348106112817	-0.149563397899508	0.126549867178803	-1.18185345614143	0.237263852726748
CYSTM1	0.885219846148984	0.721538934190052	1.08603172869065	-0.121919251096123	0.104312982227903	-1.16878310342766	0.242491029645958
TRIM24	0.876072204077808	0.700851722748384	1.09509969348152	-0.132306766696122	0.113855240124748	-1.16206128546351	0.245210571756424
SLC7A5	1.0761184369115	0.950591587058531	1.21822126981389	0.0733605271612596	0.0632824343300665	1.1592557703869	0.246351944617677
MTG2	0.865102683036265	0.676655769550553	1.10603158337606	-0.144907070383135	0.125352063309005	-1.15600067966911	0.247680878979516
MAGEF1	1.16173469224739	0.898740734538643	1.50168724227677	0.149914312435962	0.130959034827224	1.14474203810181	0.252316031925658
ZNF572	1.11470968515526	0.922641783543186	1.34676068691265	0.10859399895133	0.0964855581135845	1.12549485202221	0.260379397467644
LDLRAD3	1.07600366860379	0.946778449031832	1.22286676046835	0.0732538712168541	0.0652787682471428	1.12216993647181	0.261790192528938
CTNNBL1	0.890923769907948	0.726797181937881	1.0921137058768	-0.11549641083029	0.10388528085164	-1.11176876919871	0.266237583090799
CERS4	1.07887051845603	0.943256964831174	1.23398144831288	0.0759146776443228	0.0685375930391293	1.10763559497897	0.268019224418415
SNCAIP	0.91762236802278	0.788087278366836	1.06844867746208	-0.0859693368045576	0.0776428037987644	-1.10724152913609	0.268189516752709
XPO5	1.14119272326154	0.901030120595425	1.44536880827522	0.132073963944956	0.120558621259247	1.09551654261993	0.27329040219917
RRS1	1.11575998124113	0.917193860048792	1.35731429304703	0.109535770255662	0.0999876498017434	1.09549299811378	0.27330071138994
HCAR1	1.08537939891761	0.936037567931494	1.25854824630389	0.0819296022916283	0.0755265250230706	1.08477918541336	0.278019466489196
ADRM1	0.892636090278516	0.726849827890117	1.09623633258694	-0.113576294847778	0.104827993611827	-1.08345386508441	0.27860701793348
CHD4	1.16592243126459	0.880167957961577	1.54444967398515	0.153512560213316	0.143449109694181	1.07015345400601	0.284550241685237
GRINA	1.09841299613099	0.921877182578127	1.3087547157804	0.0938664072761684	0.0893943361064694	1.05002633684054	0.293706004180652
PPIL1	0.903216747452203	0.744242269750101	1.09614909826616	-0.101792723966729	0.0987752547144868	-1.0305488379753	0.30275243874424
ZG16B	0.951138574225548	0.863905541435272	1.04717997974272	-0.0500955128295848	0.0490806622603411	-1.02067719795345	0.307407401122236
TSPO	0.896938225511195	0.724211893397088	1.110860216075	-0.108768287175339	0.10913617468994	-0.996629096487522	0.318944577299142
ORAI2	1.12339060305547	0.891113195789613	1.41621339802412	0.116351436345116	0.118183422867961	0.98449878605317	0.324870328039392
HOXD10	1.04957251378687	0.952288988991108	1.15679428664187	0.0483829515428288	0.0496283006734897	0.974906472440913	0.329606655247741
WDR73	1.17382475087338	0.848828465893604	1.62325440430701	0.160267435027628	0.165393646616408	0.969005994524874	0.332542198285586
NKD2	1.05254266993928	0.947977019816855	1.1686423287528	0.0512088272626176	0.0533855957601271	0.959225546394759	0.337445133558613
STIP1	1.12139413613096	0.886517134010366	1.41850028646395	0.114572675632735	0.119914194054781	0.955455494954952	0.33934740146162
SEPHS1	1.15698479736743	0.857188305766634	1.56163332179636	0.145817308425495	0.153020651721016	0.952925678890369	0.340627728294784
RASSF9	1.10325044728735	0.901339774397353	1.35039147723571	0.098260774594452	0.103131363918354	0.952772957334702	0.340705118800006
BCORL1	1.12603825945126	0.878542141910538	1.44325707471543	0.118705507338534	0.126633403215334	0.93739490785603	0.348555459319002
BMF	1.10123773337104	0.896885239447786	1.35215130326693	0.0964347593830992	0.104727497186483	0.92081604138197	0.357146478444233
CSE1L	0.920130420325468	0.769200524092204	1.10067526462948	-0.0832398577628885	0.0914117440784408	-0.910603540081896	0.362504304588412
GPR19	1.12092545647282	0.87659688731061	1.43335425570999	0.114154644530908	0.125442451157401	0.910016054992987	0.362814042826113
C1orf112	0.918373295588517	0.762716878964094	1.10579630962883	-0.0851513309426775	0.0947553373620307	-0.898644164152366	0.368842226719919
CAD	1.11907901660374	0.875053554577078	1.43115565767635	0.112506040423662	0.125500382471531	0.896459741460816	0.370007272560001
BUB1B	0.933613564415294	0.801660933461372	1.08728547354395	-0.0686926689644228	0.0777447284648598	-0.883566903130565	0.376930051982579
CBR3	0.941554996661752	0.823761577819618	1.07619223281234	-0.0602225187176113	0.0681908548241593	-0.883146557891149	0.377157091811819
NELFCD	0.928621348857238	0.783686022880357	1.10036109408204	-0.0740542132909608	0.0865794514150131	-0.855332438363309	0.39236713436689
CDCA5	0.93088751014403	0.788885689546962	1.098450089822	-0.0716168359181944	0.0844490073227912	-0.848048286043811	0.396411080079349
TCOF1	0.905085436999516	0.718725421063992	1.13976718265496	-0.0997259342138045	0.117629686994545	-0.847795626782794	0.396551799025456
PFKFB2	0.92653377543885	0.771740006151475	1.11237570967712	-0.0763047790492485	0.0932684414966587	-0.818120018141206	0.413288659409067
TUBD1	0.907238741273524	0.718144175217541	1.14612380364742	-0.0973496426947827	0.119254888407143	-0.816315741811988	0.414319573273999
CPSF3	0.893426549688527	0.678004174509768	1.17729511070562	-0.112691152922817	0.140773342377806	-0.800514863250017	0.423412555536935
NBL1	0.931205053011152	0.781619637854237	1.10941794289362	-0.0712757756760954	0.0893441303396497	-0.797766740860695	0.425005865250898
ZNF142	1.12779013826952	0.83585087091043	1.52169560413639	0.120260088133452	0.152842172807553	0.786825297785275	0.431384142235572
TOP1MT	0.920925462726888	0.74996248543859	1.13086150889634	-0.0823761768087575	0.104775351960072	-0.786217132824803	0.431740290455441
ABCF1	1.12432588303188	0.839187153501537	1.50634895443868	0.1171836409725	0.149240074474117	0.785202241324417	0.432335001569078
ZNF696	1.10101130084471	0.862845102966753	1.40491715189635	0.0962291218520012	0.124364128369683	0.773769117457663	0.439067338286926
LINC00954	1.10903342216911	0.853262168798829	1.44147388278047	0.103488845127019	0.13376637366206	0.773653664174731	0.439135628055927
IGF2BP2	1.0690725163457	0.894216610557498	1.27811990038205	0.0667914654257084	0.0911234626263512	0.73297769312811	0.463572034799401
CELP	0.970690174408291	0.896206221141383	1.05136451016016	-0.0297479404865145	0.0407338069009174	-0.730301014066146	0.465206208519953
SMG5	1.11313592189754	0.83482664252658	1.48422620637581	0.107181186937324	0.146794726144655	0.730143307953073	0.465302591506873
PRKDC	1.0684867387981	0.892340058215235	1.27940452798996	0.0662433846547476	0.0919156545452017	0.72069752407813	0.471095636084913
MME	0.965800662436844	0.878434744588028	1.06185567603078	-0.0347978196484969	0.0483763149246779	-0.7193152207372	0.471946719799083
MCM8	0.932535741305672	0.770556134699104	1.12856529155024	-0.0698477997207512	0.097346162358961	-0.717519807952876	0.4730534187638
HOXD11	1.03868825425986	0.935525384549741	1.15322716770175	0.0379586230716393	0.0533711959976738	0.711219270283801	0.476948368958503
SLC4A2	1.08006257325977	0.872633984288112	1.33679776763241	0.0770189776612708	0.108807127265946	0.70784864554894	0.479039253709054
GET4	1.08814540150162	0.858514833742051	1.3791962215121	0.0844747805906243	0.120933906224627	0.698520234959727	0.484851907803198
PHYHIPL	1.04348934584984	0.925076592358072	1.17705930935571	0.0425702374684667	0.0614546903754047	0.692709331190515	0.488491982020596
MLPH	1.03286502663208	0.942454885143485	1.13194825562103	0.0323365200633446	0.0467374649806388	0.691875780527253	0.489015341529236
MEX3A	1.05295103257386	0.908388494422894	1.22051950658262	0.0515967292916918	0.0753482538701282	0.684776708702832	0.493484834976409
CBX1	1.07612522681285	0.868300564687684	1.33369198510142	0.0733668367640835	0.109483740535728	0.670116278500198	0.502783668525269
NT5DC4	1.12523687185747	0.790150272068181	1.60242685796144	0.117993566255461	0.180373569538208	0.654162173302592	0.513007329012058
AS3MT	1.09488319168145	0.834402593307673	1.43667962329131	0.0906476833148434	0.138618338279326	0.653937166179139	0.513152287907482
EDARADD	0.882723111778805	0.605241719501817	1.28741966550129	-0.124743704248074	0.192546221821797	-0.647863682121612	0.517073122356157
TSPY26P	0.940772299589925	0.780984360952014	1.13325255142989	-0.0610541457343323	0.0949741982333002	-0.642849814687093	0.520321556018492
MYL6B	1.06130712713253	0.882339104799193	1.27657587879283	0.0595012872370675	0.0942262781348737	0.631472328259623	0.527731736947495
SPATA18	0.951617840798537	0.815455300389564	1.11051643725101	-0.0495917525170822	0.0787855897581429	-0.629452069462444	0.529053138391527
MYO7A	0.934934658910936	0.756692867600995	1.15516196049812	-0.067278635653132	0.107919939858151	-0.623412464291239	0.533013509250836
MDC1	0.936077468961822	0.75877449712575	1.15481085779396	-0.0660570399446073	0.107141566211917	-0.616539801312521	0.537538311564145
POLR2D	1.09001005302603	0.818616361603439	1.45137816860954	0.0861869191581801	0.14608770836642	0.589966946034941	0.555212809973776
GNAS	1.06939153095488	0.853788051118037	1.33944044424197	0.067089824064893	0.114880745533956	0.583995374969626	0.559223423725428
CSNK2A1	1.0617124000122	0.864056940857756	1.3045821022173	0.0598830763627988	0.10510381137959	0.569751710968184	0.568846111702765
DGKQ	0.938786213202375	0.751989400139959	1.17198401192201	-0.0631675006666013	0.113198789250033	-0.558022758768887	0.576828843339272
UBE2C	0.961915676611292	0.83873198969354	1.10319122232198	-0.0388284864085053	0.0699173956224657	-0.555348008357866	0.578656647264203
TRMT6	1.04804712780325	0.885365793068294	1.240620307105	0.0469285541656757	0.0860643100408938	0.545273111971471	0.585565693945617
SHROOM2	0.968604233431364	0.863318680199845	1.08672982820664	-0.0318991783521441	0.0587113887794492	-0.54332181566977	0.586908246365309
SLC19A3	0.970827279706258	0.871180005863701	1.08187240372607	-0.0296067052914311	0.0552560931221722	-0.535808878596795	0.592090645362301
ITGA9	1.04147921144515	0.896825782224563	1.20946450176966	0.0406420213133959	0.0762951161322456	0.532694926932798	0.594244778447512
KSR1	1.07566207826525	0.811161573525077	1.42640990942126	0.0729363587575835	0.143994674476565	0.506521223946054	0.612490794137728
COCH	0.96855353915008	0.854340564188222	1.09803513671566	-0.0319515171776266	0.064018452070783	-0.49909855899513	0.617709952674769
ZMYM3	1.07489884312258	0.801466644098201	1.44161648080353	0.072226557731144	0.14976728383314	0.482258580663143	0.629622266840371
HMG20B	0.932019551045108	0.699181712400147	1.24239582947385	-0.0704014870003606	0.146657349463525	-0.480040633884972	0.631198499978489
PTPN1	0.922367129227044	0.662435740235065	1.28429230098099	-0.080811946799473	0.168890743661278	-0.478486535422847	0.63230395539138
SLC3A2	1.05446238354678	0.838675721586705	1.32576976976458	0.0530310479882124	0.11681959611398	0.453956782528767	0.649859932936534
BLMH	0.955861561360692	0.786088367482832	1.16230103673027	-0.0451421867089218	0.0997691186587681	-0.452466527877406	0.6509329294174
NCBP2	1.05463908506996	0.835677321410646	1.33097257908073	0.0531986089389088	0.118732451389385	0.448054498297548	0.654113865571858
RUVBL1	0.951466584079712	0.764085210543528	1.18480065852386	-0.0497507120641908	0.111902694935031	-0.444589043124255	0.656616767105393
ERN2	0.969513752716915	0.843356709539322	1.11454252521531	-0.0309606190293203	0.0711261276032599	-0.435291784785726	0.663350647191106
TTLL4	1.06608785525038	0.796678825736953	1.42660163468134	0.0639957381547633	0.148624873141718	0.430585653679527	0.666769674436647
CHD7	1.04588300682394	0.846721584025126	1.2918901379165	0.0448615112265936	0.107779969230171	0.416232362534721	0.677239980659966
MRAP2	0.979714743181746	0.88957992904104	1.07898227767164	-0.020493828075029	0.0492417667906107	-0.416187911416223	0.677272504824362
ZNF850	1.03932716810699	0.861839858956269	1.25336621547474	0.0385735500451293	0.095542242394562	0.403732936116693	0.686409117031618
MST1R	1.03795156930682	0.864994565364433	1.24549159424208	0.0372491259546296	0.093002311408842	0.400518281646581	0.68877482105358
PRSS23	0.972436457099595	0.847846335658361	1.11533496498763	-0.0279505453676171	0.0699529803987609	-0.399561894408036	0.689479227460114
ZFP41	1.04372093997555	0.837199485394908	1.30118737475046	0.0427921548557389	0.112494443611924	0.380393497507846	0.70365334074345
ACVR2B	1.05478663778825	0.798773413501252	1.39285413416542	0.0533385074116829	0.14184774345193	0.376026478205899	0.706897211398471
EEF1D	1.04361641714896	0.828840512069812	1.31404680427962	0.0426920054224689	0.117563146832494	0.36314105714861	0.716499515835985
ARID3A	0.978546028001764	0.869282145946986	1.10154376617834	-0.0216874539045807	0.0604093108662017	-0.359008463986875	0.719588757458891
RBM28	0.957448693836651	0.753851261030471	1.21603298782895	-0.0434831428233978	0.121980330268327	-0.356476677245794	0.721483615297076
ZC3HC1	1.0588808197359	0.767200422221364	1.46145460550992	0.0572125199045366	0.164400839769788	0.348006250969593	0.727835488991835
GRB14	0.980456694668318	0.873652098300759	1.10031822963584	-0.0197368009011	0.0588461009717747	-0.335396917980458	0.737325692556673
SLC35C2	1.04971513168112	0.789916192375692	1.39496046329461	0.0485188241992331	0.14507779285286	0.334433156482065	0.738052723055016
AKIRIN2	1.04277785122208	0.813421807493532	1.33680414882161	0.0418881631336499	0.126733777083083	0.330520908456703	0.741006396829651
UBA2	0.961899589579273	0.75951851987942	1.21820705646475	-0.038845210500784	0.120525358782831	-0.322299065467021	0.747226141044994
THADA	1.06401557202963	0.722322579666096	1.56734562838239	0.0620500261785538	0.197622753714469	0.31398219593785	0.753534561064116
ZNF280B	1.03489258201417	0.834674452165092	1.2831381786394	0.034297635837688	0.109701578872671	0.312644869747013	0.754550484650208
NRXN3	1.02173056206107	0.884293903816144	1.18052757906005	0.0214978191179124	0.0737072831325949	0.291664788121943	0.770542934155959
CD3EAP	0.971629077317722	0.791093866668066	1.19336415521144	-0.028781155050262	0.104878200044541	-0.274424570959826	0.783758362638082
GLDC	0.981982675961737	0.859497028552257	1.12192357140924	-0.0181816123701119	0.0679738505542721	-0.26747951192783	0.789099986799867
EIF3B	1.03379402652631	0.8069290113634	1.32444127578922	0.0332355555916131	0.126408004544853	0.262922871943764	0.792610027080227
MCM10	1.02343166275502	0.860535568651544	1.21716336486916	0.0231613556976586	0.0884514646109177	0.261853840403223	0.793434128161302
KPTN	1.03086080706769	0.820798405447959	1.29468331869905	0.0303941882266645	0.11626332793458	0.261425410459324	0.793764463470351
GMEB2	1.03460830178419	0.801067922237136	1.33623417990753	0.0340229027037338	0.130529154326361	0.260653666832673	0.794359599623924
SOX6	0.959601195436118	0.700306328879259	1.31490237387415	-0.0412375022523487	0.160717200525577	-0.256584249336685	0.797499735239281
SMYD5	1.03524187343417	0.788516981189016	1.35916633639952	0.0346350935544028	0.138898690203226	0.249355076737783	0.803086131334636
E2F5	0.980428268421842	0.839329379246762	1.14524716194648	-0.0197657941842482	0.0792801659026724	-0.249315752044634	0.803116547591137
DNMT3B	0.979790287771082	0.827591045202045	1.1599799364385	-0.0204167222874142	0.0861339455286046	-0.237034564736547	0.812629975455858
ZNF853	1.0183929744702	0.873413602847235	1.18743771229271	0.0182258696416225	0.0783544668751879	0.232607921009211	0.816065875940519
GAS2	0.985415226499642	0.870556506483506	1.11542807547294	-0.0146921768913501	0.0632309742892833	-0.232357275156524	0.816260530318044
SLC38A9	1.02950770774507	0.803230306689946	1.31952954399122	0.0290807343397332	0.126632190500071	0.229647250236241	0.818365887563446
ARHGAP39	0.976414213383657	0.793675973296968	1.20122663174144	-0.0238683836421452	0.105722152603206	-0.225765206765393	0.821384039406257
BLM	0.980610371138785	0.811765439197129	1.18457457481315	-0.0195800735015522	0.0964118608931862	-0.203087808078352	0.839066400909111
CA12	0.989438666258413	0.891457452075254	1.09818911941137	-0.0106175004403135	0.053205094287282	-0.199557966817691	0.841826304085286
PRKAA2	0.981060091608207	0.812291149555924	1.18489399259427	-0.019121565830828	0.0963154834369485	-0.198530549279189	0.842629985536277
TMEM41A	0.972926146414234	0.734922276037665	1.28800734069454	-0.027447102642752	0.14313703303661	-0.191754028014063	0.84793488294333
SCRIB	1.0182256387026	0.844990765912368	1.22697607256319	0.0180615425880536	0.0951502801368301	0.189821223459146	0.849449224341398
CDK4	0.982797163770329	0.80227383359893	1.20394087986405	-0.0173525242058532	0.103549232733257	-0.16757752566408	0.866915653067637
DDX55	1.01932986629233	0.813633634585134	1.27702854472743	0.0191454175501096	0.114997272391926	0.166485840506368	0.867774625307904
PAPLN	1.01514744483999	0.849770472890993	1.21270904042974	0.0150338677958976	0.0907276190044523	0.165703321225258	0.868390432232408
CREB3L1	0.991693312790249	0.894037121625314	1.1000165461195	-0.00834137999092284	0.052892095174527	-0.157705607301034	0.874688781804505
RGN	1.01070891355481	0.881561155021083	1.15877667944059	0.0106519792490742	0.0697527524947523	0.152710522066861	0.878626562687462
SLC29A1	1.01445440135181	0.843197300516073	1.22049457676417	0.0143509323557049	0.0943411391686905	0.152117437654045	0.879094311001173
CMBL	0.990465421686894	0.873065371163011	1.12365211582104	-0.00958032341060197	0.0643708366445828	-0.148830183200799	0.881687633125238
MCUR1	1.01617680272944	0.812994937298926	1.27013742279399	0.016047352451323	0.113817269525992	0.14099224588812	0.887876068036273
CCDC86	0.985861635755028	0.805832541971745	1.20611059274851	-0.0142392630753722	0.102879471704422	-0.138407233624627	0.889918580434309
ASXL1	1.01228275716683	0.829584333479573	1.23521664899245	0.0122079361542037	0.101552091975195	0.120213536882978	0.904313994659684
ATIC	1.01572824565964	0.782163479782086	1.31903866096926	0.0156058386340958	0.13331742192757	0.117057758906966	0.906814283047798
ZBTB39	0.984326842987138	0.748827050785673	1.29388933373661	-0.0157972795747222	0.139517843969801	-0.113227664112568	0.909850063905285
SERPINB6	0.987623130765241	0.793846494005698	1.2287003290784	-0.0124541005974125	0.111436266195731	-0.111759851820032	0.911013821635193
TTC30A	0.990285328540508	0.817416438311044	1.19971288312827	-0.0097621667312341	0.0978816102491899	-0.0997344312826616	0.920555164600821
WASF3	1.00442753052529	0.918484946181561	1.09841175761384	0.00441775784728564	0.0456373293501082	0.0968014103847899	0.922884103871526
GNAZ	0.992244407033422	0.809347336097397	1.21647272978808	-0.00778582398546858	0.103951547905524	-0.0748985863350945	0.94029540134078
PRPF19	0.991365338717108	0.758114822460918	1.29638045015318	-0.0086721559625585	0.136863876145696	-0.0633633666295312	0.949477157802191
HIC2	1.00538217952448	0.792078641246006	1.27612748819402	0.00536774735744828	0.121666697364319	0.0441184602995765	0.964809977919919
SDR16C5	0.998578917457454	0.935982624675606	1.06536150148738	-0.00142209323797706	0.0330293175437224	-0.0430554835441141	0.965657305352785
DSCC1	0.996484162045881	0.824179933385837	1.20481055772492	-0.00352203303724704	0.0968611543945238	-0.0363616669578549	0.970993979289125
ROBO2	0.996340004334391	0.815336173002257	1.21752650882853	-0.00366670983731109	0.102291705521851	-0.0358456222682475	0.97140545511383
RNF182	0.998245326483696	0.892258332466342	1.11682199603794	-0.00175621475906084	0.0572680743468483	-0.0306665586208504	0.975535460966505
CCT7	1.00440476116517	0.747850713660668	1.34897099892186	0.00439508859787125	0.150485923475361	0.0292059781830082	0.976700313368407
DARS2	1.00294386047877	0.813390303166492	1.23667123071932	0.00293953580692167	0.10688142455601	0.0275027753338116	0.97805872628972
RAE1	0.997392216884541	0.799344762117574	1.24450835415062	-0.00261118930487157	0.112936638994854	-0.0231208341961597	0.981553886842236
GTF3C2	1.00281282362834	0.702188112836043	1.43214267067526	0.00280887504267016	0.181821105746725	0.0154485642969463	0.987674319333514
MEST	1.00069463983806	0.826582160586047	1.21148242721648	0.000694398687475662	0.097527484693254	0.00712003072425893	0.994319085411553
