# Supplementary material for: Comprehensive analysis of m6A RNA methylation regulators for prognostic risk stratification and immune microenvironment characterization in colorectal cancer
Source: Open Med (Wars). 2026 May 7;21(1):20251318. doi: 10.1515/med-2025-1318 (PMC13150367; doi:10.1515/med-2025-1318)
Supplement: Supplementary file 3 — Supplementary Material [file j_med-2025-1318_suppl_003.xlsx]

## Sheet: interGeneExp
id	TCGA-4N-A93T	TCGA-AA-3511	TCGA-AA-A00K	TCGA-G4-6307	TCGA-A6-2683	TCGA-CM-5864	TCGA-G4-6320	TCGA-A6-5666	TCGA-AA-3662	TCGA-AA-3846	TCGA-CK-5913	TCGA-NH-A6GB	TCGA-AA-3492	TCGA-A6-6648	TCGA-F4-6854	TCGA-A6-2686	TCGA-AA-3525	TCGA-A6-5656	TCGA-A6-6654	TCGA-AA-3864	TCGA-CM-6161	TCGA-AA-3675	TCGA-AA-3506	TCGA-AA-3861	TCGA-CM-6170	TCGA-A6-2681	TCGA-AU-3779	TCGA-DM-A28E	TCGA-A6-2676	TCGA-F4-6807	TCGA-G4-6310	TCGA-CM-4752	TCGA-AZ-6603	TCGA-CM-6167	TCGA-AA-3534	TCGA-CM-6676	TCGA-AA-A02Y	TCGA-CM-5860	TCGA-AY-A71X	TCGA-AZ-6606	TCGA-G4-6297	TCGA-AA-3526	TCGA-AA-3845	TCGA-AA-3678	TCGA-G4-6625	TCGA-AD-A5EK	TCGA-CA-5256	TCGA-F4-6808	TCGA-A6-5659
RBMS1	3.64441	5.14944	4.62292	4.56408	3.44304	4.45112	3.89907	6.11871	5.19275	4.8243	5.20417	5.20325	4.25359	5.589	5.47608	5.44299	3.98229	7.6449	6.80066	4.9782	7.1391	4.3725	4.46926	3.97063	6.95865	4.7572	6.21106	3.93409	4.86492	6.45259	6.11884	4.94306	6.34869	7.66705	7.19774	6.7118	3.32713	6.23026	3.55791	4.25825	6.22661	4.82363	6.29744	5.80626	5.65475	4.78643	4.83076	4.15198	5.11596
CBX1	7.10405	7.35333	7.0169	8.36965	6.06394	7.27685	6.77338	7.93325	6.85063	7.27302	7.63529	7.74761	7.1409	8.13395	7.66172	6.87518	7.08497	6.78621	8.00802	7.3447	7.9335	7.42206	7.03884	6.77529	8.13461	7.03679	7.71003	7.32466	7.25457	7.97575	7.7385	7.30689	7.85745	8.17145	7.65678	8.35438	6.73133	7.39571	7.47192	7.51114	7.82195	7.55766	8.00812	7.325	7.65938	7.75562	7.5667	7.66019	6.9364
PLXDC2	2.17581	4.84739	3.27142	2.82829	2.14625	3.38419	5.09646	3.16167	3.90755	4.05731	5.02753	3.89567	4.3069	4.37281	4.48274	4.72115	3.51913	6.3585	6.27271	5.17772	4.37702	3.73136	3.93038	3.30097	5.07915	4.27525	4.48451	2.48357	4.10262	5.75977	4.00874	4.40843	4.5754	6.54253	4.05086	4.65759	2.30882	6.32147	4.21785	3.2067	5.96671	4.12442	4.61006	3.54124	4.76544	4.33627	3.25054	2.93365	4.69661
C11orf95	5.36833	4.73246	5.08492	5.59596	4.28364	4.67085	4.06821	4.49068	5.06328	4.40681	4.50037	4.59667	4.29	4.63022	5.72515	4.24405	4.43848	4.62401	4.92878	4.07831	5.87227	3.86228	4.86677	3.64885	5.65835	4.59365	4.93345	5.38245	4.59093	5.12415	4.70184	4.39668	5.83375	5.52827	5.94383	5.15333	4.02592	4.35469	3.64471	3.62177	4.72421	4.87532	4.79242	5.54523	5.48322	4.12165	4.38346	4.89622	4.90253
ASXL1	5.77713	6.52609	5.70565	6.04005	5.60183	5.6357	5.31764	5.81244	5.96696	5.95255	5.43278	6.6689	5.38641	6.94962	7.03179	5.28764	4.99458	6.62962	6.47162	5.00416	6.78191	5.94743	5.69302	4.77081	6.79313	6.0129	6.09105	6.75761	5.366	6.12763	6.23497	6.12962	6.96087	6.69051	6.44344	6.87596	5.0241	5.81527	5.65485	5.53792	6.61501	6.25136	6.21522	6.48397	6.55938	6.7226	5.35496	5.9694	5.90782
CSE1L	6.79803	7.60363	7.8695	8.12784	5.71395	8.10918	7.02338	8.65562	7.3698	8.06445	7.83254	8.26869	7.75929	9.27901	8.53905	7.13953	7.01866	7.97466	7.5956	8.3058	8.50707	7.84952	6.62296	7.29791	8.40923	7.25387	7.94473	8.13474	7.59136	7.51276	8.15316	7.90767	8.26501	7.78123	8.08532	8.57487	7.35493	8.39341	6.85545	7.81208	8.43056	8.41771	8.25253	8.33321	8.1184	8.57934	8.19817	8.61005	8.1441
LDLRAD3	3.41838	4.97768	5.04891	5.54427	4.68471	4.44599	2.90686	6.40146	5.09465	4.98604	4.94604	5.46566	2.94031	6.42461	6.46394	4.74235	4.23259	4.81909	5.49305	4.89679	6.31513	5.65527	5.56615	4.13564	6.24926	4.66109	4.63822	4.87694	3.47942	5.66824	5.28962	4.99082	5.47535	5.61168	6.22628	6.66043	4.36293	5.31612	4.21051	5.17072	4.42536	5.67522	4.16102	5.78549	5.87679	5.86539	5.23591	5.97685	5.48387
RAE1	5.61331	5.80653	5.97929	6.6507	5.36613	6.78056	5.6796	6.79864	6.16208	6.04088	5.81764	7.00092	6.39358	7.02486	6.66246	6.71173	5.68149	5.86389	6.58649	6.23703	6.6408	6.28003	5.94342	5.25282	6.5859	6.43477	6.68379	6.72849	6.25697	5.75883	7.23868	6.65958	6.73688	6.26469	6.37939	7.00967	5.54862	6.84374	5.57479	6.11131	6.88926	6.76464	6.32104	6.68396	6.405	7.07579	6.72025	6.94228	6.33766
E2F3	5.70076	5.86775	5.45283	5.6158	4.71293	5.64369	5.62476	5.74451	5.97342	5.90989	5.80163	6.02444	4.92542	6.19032	5.40986	4.98245	5.05342	5.85966	5.91608	5.74548	6.88715	5.56068	4.77224	5.51521	6.14471	5.24509	5.8376	5.86164	5.11377	6.25954	5.75501	5.50482	5.96789	5.82219	6.56254	5.99922	5.21833	5.8945	5.78753	6.18973	6.50631	5.8735	6.19799	6.25485	6.33963	6.02275	5.12135	5.87653	6.03865
CTNNBL1	7.04353	7.49479	6.91552	7.61155	6.28995	7.0101	6.70664	7.24198	6.25007	6.67689	6.52963	7.13268	7.11696	7.75688	7.51357	6.21303	6.21792	6.64447	7.83291	6.66157	7.60405	6.6064	6.61758	6.06097	7.83928	7.37891	7.46726	7.40405	6.54763	7.02061	7.87993	7.45773	7.79517	7.36025	7.05658	8.14575	6.37774	7.54628	6.33703	6.53652	7.8532	7.37994	7.02548	7.07362	7.674	7.34269	7.02797	8.18645	7.01715
VASH2	1.92066	2.25909	1.98456	2.41046	1.97709	2.20195	2.25956	2.12522	2.19291	2.50811	2.58254	2.09269	1.9687	2.90464	2.29327	2.24191	1.59208	3.06696	2.92194	2.82456	3.33642	2.62414	1.68525	2.06429	2.50345	2.04537	2.50822	2.13016	1.92181	2.54197	2.16049	2.0923	2.53382	2.94722	2.62633	3.00218	2.06978	2.76489	2.01718	2.31539	3.00456	2.65069	2.72239	2.41345	2.75479	2.56573	2.5555	1.91482	2.47241
XPO5	5.77638	5.97951	6.02602	6.01492	5.48488	6.2614	5.67658	6.34457	6.22516	6.24517	6.25546	6.44696	6.12026	7.97947	7.0052	5.03019	5.59848	6.03227	6.38571	6.44657	6.77998	5.92748	5.71683	5.5762	6.61951	5.96097	6.22136	6.32896	6.27885	6.43992	6.03759	6.09463	6.45239	5.92488	6.99518	6.31966	5.82271	6.30296	5.944	6.12545	6.9911	6.13884	5.81894	6.39029	6.65698	6.29195	5.46384	6.24222	6.16367
NES	4.07661	5.67973	5.33883	5.42738	5.43193	4.80806	3.92862	4.83755	5.95332	3.80544	4.73255	5.10449	3.68928	5.47528	5.94519	4.77226	3.86583	5.13164	6.72617	4.27379	5.36887	4.59307	4.96987	3.3604	5.50576	5.56567	5.82797	4.69292	4.10897	6.03507	4.64392	4.39851	5.77621	6.38531	6.08177	5.99372	3.64117	4.76049	3.9288	4.46057	5.71437	4.59803	5.39044	6.36866	5.59334	4.94163	3.95893	5.46025	5.32031
ZNF853	3.3175	3.36699	2.95548	4	3.08606	2.62159	2.42758	2.9174	2.69595	2.7833	2.97171	2.34461	2.72172	4.10694	3.73673	2.85225	2.38945	3.57797	3.79709	2.84677	4.63786	2.73835	3.69325	2.4468	4.07058	3.88418	4.67646	2.95543	2.43247	4.29239	4.50487	4.0028	4.95155	4.77082	4.03953	5.08336	2.02075	3.30556	2.70223	2.2766	4.46718	3.19786	2.96839	3.01796	4.11597	4.38525	3.24038	4.05575	2.61609
NCOA5	6.26698	6.19009	6.11836	6.71538	5.60307	6.08424	6.00812	6.36486	6.05056	5.79476	5.93384	6.40494	5.7895	7.07998	6.87779	5.46883	5.49991	6.09973	6.7277	5.98236	6.866	6.47678	6.13725	5.60362	6.6971	6.48492	6.43632	6.57189	6.03218	6.17925	6.75897	6.58462	7.00394	6.67378	6.58997	6.84415	5.46471	6.31839	6.08789	6.24938	6.46262	6.47282	6.59267	6.88013	6.69922	6.90602	5.98169	6.37678	5.99682
LARP6	2.31597	3.24331	3.80779	3.73105	2.17318	3.47854	2.31769	3.97545	4.00899	2.58833	3.47666	2.44135	2.86531	3.39023	4.55257	2.93453	2.26653	3.96164	4.34902	3.12909	4.50966	4.00778	3.98084	3.35307	3.78519	3.52025	4.34041	3.2212	2.75996	3.82413	4.02731	3.60449	3.79136	4.61273	4.83018	4.38406	2.95328	3.64978	3.2603	2.98958	4.05497	3.80509	2.8843	4.14464	3.15791	3.96446	3.66618	4.34578	3.83026
TSPO	8.9818	9.13923	9.99052	9.76513	10.2414	9.33019	9.50439	9.72254	9.10149	8.97747	9.73478	9.14667	10.3735	8.30807	9.79527	9.7249	10.1775	8.16338	9.29914	9.8632	8.06757	10.15	10.1984	9.61715	8.74277	9.73443	9.1031	9.27521	10.1748	8.61062	8.42601	9.78777	8.95617	8.91448	8.88718	9.75339	9.88701	9.01131	9.87039	9.56261	8.98051	9.98917	9.42732	9.70009	9.22327	8.93604	9.94884	9.56064	7.99871
SALL4	3.72558	3.93063	3.54877	5.76089	4.22218	3.25292	4.40084	3.38462	5.37184	3.92796	3.53163	4.31402	3.30092	5.2724	4.17891	3.68328	2.95869	5.35732	5.01246	3.31511	4.72318	3.7952	4.22725	3.07831	5.72725	3.88198	5.67618	4.51966	2.99104	4.19871	3.94295	4.34359	5.92553	4.63083	5.05767	4.47871	3.09349	5.47292	4.40061	3.66067	5.52477	4.61563	3.27058	3.73215	4.40257	5.31451	3.04474	3.94252	4.19934
SLC39A10	5.94647	6.12984	5.64135	5.35379	5.36563	5.77134	5.76246	6.66673	6.28821	6.3344	5.89659	6.55339	5.64873	6.17951	5.69227	5.34019	4.95168	7.45529	6.83525	6.92049	7.77832	6.598	4.60437	5.9569	6.63994	6.2844	6.74715	6.70343	5.829	6.15102	5.64454	5.65704	5.96234	6.37424	7.92846	6.71837	4.89126	5.97494	6.15912	6.29476	6.78202	5.99613	6.73157	7.73322	6.49445	7.49202	6.02545	5.65651	6.44496
PRKDC	5.19833	6.17426	6.44322	6.91774	5.06175	6.24226	5.40519	6.5853	6.4657	6.34565	6.25936	7.29512	5.12606	8.08525	6.79113	4.9148	5.87979	7.23551	6.37935	5.83533	6.94956	5.88941	5.62168	5.81391	6.67866	5.51288	5.87242	6.48723	5.88914	6.69269	5.96875	6.32493	6.75426	6.43974	6.77793	7.95566	5.59697	6.4797	5.70906	6.7829	6.55951	6.45613	6.20365	6.56149	6.19938	6.89849	5.8368	6.03538	6.81058
AKR7A3	5.86536	6.91662	7.37617	6.83972	7.26439	6.69246	7.42061	6.63393	6.90947	6.90235	7.09018	6.49391	8.90979	6.85166	6.94217	7.89365	7.9988	6.70613	5.9181	8.10166	3.24361	8.2879	8.12063	7.58267	6.13561	7.34358	6.51825	7.17539	7.54567	6.86702	5.86851	6.93861	6.22515	5.9974	4.35223	6.84516	7.28003	7.73279	7.79348	7.41077	6.45379	6.89914	6.274	6.74461	6.63615	5.92983	7.32555	7.83405	6.1863
THADA	3.80737	3.69355	3.67587	4.01242	3.30406	3.88457	3.94074	4.25131	3.73899	3.7707	4.1078	3.79633	3.42617	4.27216	4.13109	3.49446	3.47993	4.46849	4.08701	3.9774	4.38402	3.87245	3.50887	3.73237	4.39238	3.28278	3.92383	3.9399	3.55332	4.14999	3.99678	3.70953	4.02467	4.0827	4.07256	4.23988	3.62326	3.8749	3.95817	3.75365	4.40901	3.91787	3.76988	3.98576	3.93476	4.42675	3.6504	3.79541	3.93324
TRIM24	4.65533	4.59641	5.1561	5.12331	4.13926	5.16723	5.56408	5.50749	5.14919	4.76858	4.70419	5.0689	4.60069	6.34296	5.85815	5.05687	4.17198	5.4928	4.96818	5.5066	6.49547	4.9627	5.13467	5.31159	6.222	4.86862	4.5346	5.14659	4.89591	5.41744	5.71669	5.25648	5.63165	5.21029	6.25683	5.94305	5.22422	5.80061	4.65971	4.93334	5.19759	4.80679	5.29513	5.22262	5.58415	5.65984	5.6843	6.62288	5.67432
CPSF3	6.51537	6.50407	6.6218	7.00746	5.66687	7.37054	6.8029	7.71524	6.78	7.18153	7.21233	6.95338	7.72298	7.61681	7.13733	7.03494	7.02727	6.56822	6.97221	7.7126	7.69869	7.16246	6.68932	6.90215	7.46404	7.10243	7.56226	6.98904	7.18411	7.2103	6.98555	7.26996	6.88535	6.77186	7.67377	7.14521	6.42708	7.45938	6.76351	7.21014	7.17963	7.4352	7.20694	7.12277	6.94701	7.69269	7.67064	7.04508	6.94499
DEGS2	5.4593	4.17181	6.07974	5.38875	7.52758	5.6324	6.64176	6.55621	5.25301	4.3111	6.19181	3.72174	7.39834	6.13468	4.70901	4.59454	6.54123	2.97464	4.4934	6.33164	4.55102	5.9912	6.52905	6.0796	4.26579	6.43186	3.95324	4.683	5.51768	4.5793	5.32086	5.15609	4.8184	4.40982	5.3109	5.29309	6.11277	5.0917	6.04852	5.86432	4.5862	5.52338	3.75812	4.82326	4.50711	5.88999	5.60824	5.80965	4.40608
MDC1	4.86728	5.8843	5.3642	5.55832	4.63108	5.26804	4.84487	5.58463	5.68375	5.73275	6.24359	5.97559	5.03729	6.4279	5.56111	4.28782	5.22293	5.27052	5.79914	5.59898	5.55935	5.2351	4.68883	4.49077	6.13208	4.90074	5.45246	5.94041	5.27964	6.04598	5.4824	4.79188	6.07538	5.65858	5.82119	5.89046	4.65167	5.06103	5.25415	5.79632	6.2423	5.16673	5.51152	5.55929	6.1594	5.80201	3.98944	5.25318	5.21931
MORC2	5.71877	5.44456	5.43786	5.87953	5.88504	5.55281	6.15422	5.89043	5.7022	4.93968	5.77079	5.76576	5.26535	6.2376	6.19255	5.71949	4.87082	5.34984	6.02953	5.52096	5.73078	5.49863	5.58997	5.14479	5.77472	5.7624	5.56425	5.74551	5.51826	5.73685	5.57879	5.53417	5.88817	5.95416	5.63945	6.13077	5.15587	5.84228	5.56577	6.21862	5.87993	5.45365	5.78789	5.61204	5.56594	6.62628	5.13175	5.50966	5.50391
TSPAN18	3.09902	4.43945	3.9653	3.56319	3.04289	4.09143	3.27028	5.2954	4.22267	4.91459	4.08666	3.50817	3.69298	4.07177	4.56544	4.17704	3.36831	3.5595	5.2094	3.68952	4.25295	3.67632	4.12264	3.06937	3.91608	4.71176	4.64877	3.58383	4.49284	5.18892	6.29718	3.71351	4.7892	6.68811	4.62831	4.103	2.4595	4.35318	2.73342	3.72972	4.82817	3.84296	3.18912	4.89189	4.544	4.29742	3.12755	4.84433	3.66078
CHD7	4.62599	4.78157	5.19529	5.65921	4.24095	4.74654	4.98729	5.02651	5.43233	4.71463	5.59279	5.73733	4.25981	6.16724	5.19922	4.36911	4.02102	5.9783	5.19735	4.75373	6.0801	4.48068	4.55598	4.07523	5.3551	4.74108	4.46818	5.32815	4.36803	5.79472	5.0486	4.69945	5.55487	4.94732	5.63254	6.23388	4.49666	4.69443	5.09001	5.45206	5.46339	4.66516	4.69438	5.15283	4.82513	5.4753	4.31483	4.88181	5.33156
NCBP2	7.45446	7.2711	7.18335	7.50465	5.71164	6.93521	7.10189	7.50157	6.27437	6.91655	7.268	6.98282	6.68695	6.96842	7.35102	6.64163	6.60126	7.07605	7.19847	7.17393	8.25146	6.76728	6.37749	6.63846	8.00198	6.84686	7.11812	7.28084	6.85324	7.20373	7.36088	6.74716	7.50074	7.1529	7.32916	7.48884	6.28749	7.05741	7.23557	6.76368	7.59476	7.04761	7.0663	7.53198	7.28219	7.21459	8.06224	7.55158	7.35023
TPX2	6.6027	8.89996	8.18349	8.99081	5.91158	8.43577	7.60352	8.76976	7.553	7.65343	8.44987	8.57191	7.97462	10.4847	9.48834	7.01683	7.20837	7.51364	8.75543	8.29276	8.96058	8.10514	7.28414	6.74826	8.34714	7.55801	8.11207	8.98234	8.23848	8.22298	7.70091	7.70332	8.66926	7.75253	8.36961	8.9358	7.52121	8.65693	7.15805	8.45573	8.95068	8.96911	8.98343	8.33017	9.11141	8.90614	7.97942	8.88591	7.97364
PLEKHG2	3.65928	4.46979	4.65146	3.80135	3.49843	3.61886	4.35208	3.69588	4.68854	4.35931	4.40448	4.36403	4.07468	4.77639	4.4124	4.35934	4.25209	3.93762	5.31799	3.96462	4.59686	3.75133	4.29694	3.37379	4.26301	4.469	4.61653	4.25518	4.0581	4.88477	4.36194	4.10741	4.54316	5.40533	4.85546	4.85588	2.99747	4.5588	3.62169	4.65208	5.32869	4.47035	5.28283	4.48506	4.76145	4.57413	3.45904	4.11097	3.77468
SEMA4C	6.29196	6.44474	6.56006	6.12587	5.23006	5.07859	6.18489	6.11246	7.38825	5.07517	6.35024	4.75109	6.03565	5.90778	6.42493	6.12241	5.73132	5.47199	7.0923	4.92423	7.10971	5.87084	6.02594	5.10481	6.78647	6.49586	6.41427	6.30866	4.73223	6.59597	6.64089	4.46715	6.41787	7.00609	7.39163	6.92696	4.92033	5.79968	5.84706	5.96638	6.70041	6.24736	6.48698	6.3999	6.6235	6.82349	5.36656	5.73231	5.77868
PTK7	4.46005	4.11168	3.33397	5.95943	5.71393	4.94848	3.2688	6.4053	5.4365	5.51657	4.99289	4.98765	4.95745	5.01846	4.87633	3.76599	4.74846	3.66939	6.19251	4.49049	4.86452	5.75776	4.93442	2.60403	5.93998	4.41387	4.87377	5.10058	2.95321	5.54136	5.38417	3.85465	5.37834	5.03912	6.58935	5.81041	1.8024	4.95924	4.26287	4.83943	5.73876	5.75058	5.72215	4.91461	4.85722	4.94979	5.30953	4.45079	4.78514
NELFCD	8.13679	8.10356	7.96559	9.05542	8.05122	8.04648	7.28934	8.67962	7.86395	7.95482	7.43173	9.03292	7.76289	8.9185	8.97263	7.65224	6.93599	7.92523	8.31281	7.60739	8.82601	7.68825	7.48547	6.80389	9.05991	8.29025	8.35084	8.76431	7.4537	8.03205	9.14819	9.05991	8.97608	7.95018	8.2981	9.10857	7.24557	8.60741	7.46447	7.68885	8.97453	8.71981	7.85615	8.49661	9.58363	8.75442	8.5106	9.43289	8.01255
PLAG1	3.41581	2.12646	2.72782	4.06833	1.79157	2.48111	2.06786	3.33099	4.25395	3.70593	1.95425	2.65484	1.93884	3.86849	3.28708	4.20449	2.11606	2.94864	3.31148	2.23601	3.58593	2.49491	2.12409	2.1129	3.6936	2.12666	2.13851	1.94421	1.95878	3.19515	3.30517	3.23714	2.64301	2.4489	4.09718	2.0492	1.90562	2.10743	1.85851	2.17104	3.59818	2.78045	2.75727	2.41949	2.53427	1.83053	2.1466	2.98557	3.08024
PAPLN	3.51178	3.36571	3.26443	4.43824	2.61198	3.12658	2.7557	2.45527	3.91128	3.46628	3.29765	3.1371	2.7203	3.90153	3.5746	4.23813	2.60243	4.12089	4.13691	3.03702	4.92863	2.96937	3.48242	2.9092	3.63953	3.52569	4.41195	2.5198	2.36713	4.4538	3.07857	3.36553	3.96137	5.06444	5.24318	5.11564	2.40538	3.89948	3.16865	2.72358	3.57228	3.27259	3.27286	4.21856	4.56122	3.10725	3.11745	4.17418	3.09155
TMEM185B	5.90359	5.47154	5.58932	5.76064	6.43599	5.88404	5.58512	6.60946	5.8125	5.84322	6.361	6.2768	6.52747	6.8689	6.08778	6.02142	6.20561	5.60316	6.41585	6.29713	6.687	6.02419	6.2913	5.60524	6.50179	6.35705	6.11558	5.75594	6.94703	6.60667	6.45711	6.1291	6.06738	6.41048	6.64377	6.66954	5.34931	5.71731	5.67672	6.00863	6.38155	5.95646	6.5618	6.41755	6.5294	6.85454	5.75587	6.0797	5.98349
SEPHS1	6.14732	6.3994	6.54804	5.95385	6.97442	6.70155	6.30786	6.82017	7.0371	6.4037	6.42421	6.28832	7.02647	6.59915	6.98635	6.91312	6.14558	6.43193	6.42867	6.86341	6.72486	6.65164	6.70828	6.20019	6.29011	6.22225	6.33997	7.09953	6.73787	6.69123	6.70685	6.69035	6.58697	6.61494	6.86189	6.75145	6.20181	7.20127	6.28726	6.76398	6.61433	6.89111	7.07426	6.46458	7.09368	6.76449	6.54444	7.01059	6.27397
UBA2	6.54203	6.88994	7.15315	6.83871	5.87345	7.28469	7.26805	7.59757	7.44103	7.45864	6.68071	7.04046	7.21744	8.18566	7.32543	7.49364	6.56919	6.80372	7.53536	7.39907	7.85813	7.32246	7.12447	7.48548	7.45848	7.0006	8.01938	7.26984	6.63432	7.09169	7.2269	7.28235	7.19779	7.05933	7.39839	7.48462	6.44491	8.1024	6.90866	7.28568	7.40054	7.65637	7.27604	7.00244	7.15778	7.35639	7.65761	6.99455	6.98811
TUBD1	4.40132	3.96786	3.98163	4.0951	2.86599	4.75089	4.2563	4.7694	3.86851	4.66154	4.39706	4.80945	4.1107	4.87746	4.36245	4.33357	4.16924	4.03706	4.05837	4.60519	4.9211	4.15744	3.94793	3.83934	4.42795	3.5096	4.87657	4.16969	4.18055	4.49959	4.41845	4.46399	4.45619	4.89635	4.71962	4.41329	3.64114	4.66428	4.24905	4.22186	3.71179	4.73525	4.73757	4.16448	4.11829	4.52148	5.06013	4.03585	4.05212
E2F5	4.99582	5.15144	4.89896	6.17364	3.587	5.25189	4.8651	6.1896	6.28497	6.03858	5.65631	5.47674	4.99676	6.29383	5.13214	5.54272	4.88502	5.91074	5.00353	5.52982	6.64082	5.44913	4.33121	5.59751	5.77942	4.98567	5.59244	4.90912	5.00703	5.76448	5.39638	5.89389	5.58294	5.24074	6.14763	7.32914	4.35795	6.27341	5.074	5.29174	5.1302	6.19216	5.11485	5.94809	5.06256	5.97106	7.00687	5.03236	5.08961
POFUT1	5.66913	6.41256	5.06974	6.82693	5.17091	5.93139	5.15304	6.23646	5.52713	5.46523	4.89968	5.85171	5.36243	7.18129	6.95445	4.79852	4.67317	5.9124	6.0841	4.96666	6.73566	6.07877	5.83644	4.88803	6.92611	5.6244	6.37824	6.60895	4.49695	5.7556	6.28358	6.30225	6.942	6.35302	6.35659	6.6677	5.3705	6.02437	5.22843	4.8088	6.28937	6.25003	5.04844	5.99663	6.74591	6.28089	5.75823	6.65722	5.87588
MEST	7.48213	7.76705	7.36649	8.32875	7.39577	8.366	8.41183	9.21308	8.41064	7.81715	7.25031	7.67977	8.31412	9.59898	8.35153	8.70531	7.65142	7.7604	7.99341	8.35622	9.56433	8.15011	8.30648	7.88083	8.72195	7.68784	7.48895	7.44374	7.98085	8.70283	8.65088	8.94452	8.21039	7.6544	8.91591	9.19378	7.78549	8.34125	7.60221	7.74003	8.4131	8.53699	7.73958	7.86812	8.1906	8.79197	9.02993	8.35761	8.64918
NINL	6.37902	3.9459	2.8896	5.20416	2.71315	4.72711	3.22551	2.36865	3.66425	3.26615	2.81962	2.8517	2.63828	4.30013	3.05831	2.90983	2.72553	5.44497	3.76838	3.53063	3.76159	2.7444	2.81124	2.57333	4.6191	3.48736	6.41489	4.04271	5.17551	3.569	5.42118	4.74769	5.7642	4.85887	3.64845	4.75729	2.50453	4.37514	4.93794	3.02493	4.69069	4.84007	2.77958	2.97319	4.05524	3.29516	3.95253	3.63298	4.13911
CYSTM1	9.89377	9.4969	8.50264	8.97074	9.00357	9.21193	9.66533	8.77802	8.92559	9.32802	9.99348	8.96993	10.8268	8.3279	9.15165	8.87869	10.1585	8.09972	8.59618	9.18307	8.64396	9.25163	9.42846	9.54453	9.45857	8.99778	8.89836	9.31808	10.171	8.714	8.86154	8.76931	8.63433	8.89374	8.54766	8.94386	9.31759	9.56588	9.87184	10.3061	9.1493	8.92946	9.06227	9.1328	8.88228	9.15537	9.22264	9.64364	7.28953
CAB39L	4.37775	4.89445	5.63756	4.33874	4.79254	6.48363	4.7748	5.20218	7.09488	5.38058	3.01268	5.83621	4.11766	4.99104	4.9471	3.40071	3.57307	6.1985	5.20786	4.12403	7.89705	5.02046	5.00727	4.41813	6.20735	3.94138	5.98619	5.41614	3.18578	4.67623	6.08492	4.93908	5.543	5.61773	8.10599	5.92162	3.87665	4.74889	3.84843	4.80608	5.43784	4.80456	4.75059	4.78743	4.27759	4.50538	6.81641	4.1604	3.74727
SLC38A9	4.27074	3.98617	3.77518	3.88772	2.8844	3.87764	3.40109	4.5522	4.3134	4.46755	3.90382	4.10796	4.03694	4.43361	4.07118	3.79233	3.70311	4.88453	4.19524	4.54679	4.85395	3.9517	3.7338	3.94057	4.82531	4.08892	4.45466	3.75068	3.901	4.282	4.21993	4.12054	4.27083	4.55546	4.49712	4.43041	3.24442	4.5809	3.27554	5.05416	3.94434	4.32407	4.11667	3.96663	3.91882	4.32261	4.58616	3.27033	4.22361
ZNF572	3.36033	2.96126	2.78363	4.14823	1.97252	3.85219	3.02364	3.70492	3.81069	3.83518	3.24817	3.61072	3.16596	4.02833	2.63178	3.06373	3.19245	4.19913	2.93262	2.21009	3.86119	3.26842	2.56696	2.70941	3.57369	2.46385	3.37186	3.28478	3.30044	3.4673	3.21465	4.12773	3.76693	3.71362	3.81851	4.38049	2.42526	3.06634	3.42425	3.42555	2.6326	3.97585	2.94033	3.67983	3.18067	3.35477	3.58542	2.82615	3.80344
GDPD5	5.71141	5.2696	5.0289	6.44787	5.41863	5.48957	5.18243	6.0206	4.48347	6.07444	4.34813	4.25815	3.84904	5.63391	6.95505	4.87297	4.98586	5.19665	6.24523	3.68406	5.32994	5.74012	4.62476	4.2461	7.41135	6.06576	5.41759	5.97119	5.0365	5.31043	7.07395	6.69098	6.75393	5.33875	5.63183	5.7815	4.46479	5.47965	4.60773	4.23819	6.40417	5.03362	4.77482	5.50925	6.59272	6.55179	4.47028	6.49486	5.16918
ERN2	7.79655	7.22989	7.38201	6.64227	7.52738	6.02665	7.60031	6.75618	6.41803	6.0183	7.68808	6.35433	7.70716	6.58936	5.70308	6.31674	7.44177	5.6839	6.6908	7.63396	4.25786	7.3418	6.8274	7.36055	6.59997	7.49026	4.93765	7.24429	7.12678	6.69243	5.88431	6.43905	6.33922	6.00945	5.2093	4.49313	7.11961	6.37051	8.29724	7.29283	6.79585	6.31436	6.56613	6.74352	6.7412	6.5734	2.87499	5.95874	4.96152
TSPAN1	9.39177	10.0532	10.7121	8.57121	9.73449	8.25256	10.1518	8.60614	9.04954	9.50002	11.3629	9.04188	11.2024	10.2082	8.73699	9.68371	11.3663	8.44429	7.80065	10.1149	8.21694	9.63912	9.42464	10.2784	9.1249	9.6584	8.65235	8.55194	8.86818	8.857	7.16707	9.63641	8.09335	8.49253	8.07745	9.61806	9.92397	9.59667	10.494	11.1452	9.42467	9.58522	11.4192	10.1623	9.49252	6.69682	10.1375	7.56215	7.25277
TCEA2	2.85202	3.43232	3.51409	5.29703	3.20839	2.97529	2.81319	3.70778	3.73968	3.33871	3.36647	2.8743	3.39128	3.4415	4.08318	3.69511	3.02136	3.26145	4.82299	3.25486	3.92205	3.15752	3.9197	2.82109	4.48062	5.0849	5.49747	3.72781	3.47149	4.30817	4.2955	4.49527	4.17822	5.00461	3.44957	5.44481	2.44292	4.07385	2.68783	2.89445	4.25035	3.60407	3.48183	3.65873	3.84922	3.96753	4.83942	2.91273	2.87585
FJX1	2.85123	4.1064	4.66557	3.57941	4.79819	3.71286	3.19489	6.61831	3.85613	3.60525	3.64125	5.44167	3.76879	4.72835	4.59416	3.9383	5.08337	4.04171	4.92233	4.141	4.02927	4.24911	5.18358	3.14511	4.07771	5.16235	4.02275	3.53167	4.93146	3.99143	3.44057	4.48684	4.34563	4.81096	4.75206	5.6985	2.34377	3.74673	2.67664	4.01374	4.2586	4.60341	4.53137	4.84368	4.21342	4.28472	4.15794	3.40564	3.6603
DNMT3A	4.5359	4.09793	4.04563	4.67225	4.47226	4.2942	4.57491	4.43697	4.82801	4.14519	3.97829	3.71069	3.881	4.70386	4.56853	4.22777	3.90227	4.67032	4.69964	3.86218	5.47274	4.4942	4.57193	3.95654	4.92665	4.46938	4.78785	4.63749	3.73943	4.89083	4.38039	3.94624	4.93956	4.90672	5.59364	4.65304	4.14231	4.19542	4.74135	4.42475	4.94217	4.61208	4.67668	4.75378	4.45769	4.87019	3.81774	4.49982	4.50149
SNAI1	3.4495	4.30536	4.56173	4.51258	4.45882	3.77319	3.52943	4.53295	4.56081	4.25659	5.04487	4.29822	4.60987	3.4894	4.74789	5.38277	4.43903	3.78885	5.52643	4.58682	4.32372	3.86804	4.45521	2.97904	4.36394	4.67489	4.18435	3.61739	4.47811	5.09994	4.10299	4.28069	4.58748	5.35514	3.955	5.19082	3.44236	4.98945	3.24537	4.0787	5.4663	4.83216	4.78332	4.85593	4.55002	4.25794	3.51256	4.52999	4.45758
CHST14	4.92725	5.31308	4.9596	5.45713	5.07659	4.5537	5.42491	5.7357	5.0777	4.28021	5.29317	5.0023	5.63288	5.15767	5.32493	5.00449	5.69992	4.09535	6.03966	5.23879	5.79285	5.2616	5.72882	4.84796	5.40928	5.87582	5.98522	4.97435	4.72675	5.79897	5.68392	5.54438	5.77639	6.4361	6.08069	5.7601	4.60784	5.83089	4.98426	4.2299	6.40396	5.53715	6.19768	5.1364	5.58704	5.73932	5.14801	5.72391	4.81556
WASF3	2.16604	2.74217	3.07367	5.04594	2.16789	2.51675	2.1328	2.66219	3.45198	2.77895	3.02165	2.49196	2.73516	6.545	4.24857	2.78637	2.35997	3.69856	4.24319	2.93811	3.49837	2.51827	2.87996	2.45029	7.25139	3.67185	3.42081	3.06088	2.59006	4.00515	4.35503	3.29054	4.35155	5.61982	2.89803	5.88579	2.00835	3.43396	2.24281	2.24041	3.96645	2.75949	2.93418	4.95277	2.99463	2.42973	3.11499	2.34307	2.85881
COIL	5.58926	5.86151	5.47964	5.94218	4.21709	5.6977	6.06288	6.88027	5.31494	6.05565	6.12987	5.91268	5.50087	6.80724	5.94928	5.96853	4.55869	5.69997	5.88476	6.22512	6.69879	5.87352	5.67169	5.50968	6.49445	5.07989	6.32221	5.90731	5.71914	6.069	6.11365	6.06272	6.04239	6.07658	6.14605	6.54203	5.37938	6.22335	5.71	5.96117	6.03785	6.17639	6.34333	6.33893	5.66453	6.12461	6.60423	5.955	5.66992
ZBTB39	4.06317	4.13613	4.61221	4.18506	4.18032	3.4717	4.01274	4.44093	4.37993	4.05021	4.29406	4.41124	4.22876	5.09104	4.74376	4.60726	4.09985	4.43758	4.65341	4.43715	4.8951	4.48717	4.68834	4.42826	4.59451	4.66189	4.38437	4.38723	4.04712	4.49895	4.33824	3.89116	5.00844	4.43846	5.08604	4.78271	4.09323	4.30387	4.23039	4.23911	5.0074	4.36911	4.61337	4.75974	4.46827	4.6709	3.51952	4.10001	4.50568
PGBD1	2.55159	2.18337	2.78991	2.32327	1.97507	1.99875	2.97251	2.89739	3.04352	2.16623	2.66055	2.69808	1.83589	3.26457	2.81227	2.48718	2.57746	2.97209	3.29366	2.71954	3.39329	2.5489	2.22141	2.08018	2.91614	2.42147	3.26938	1.99766	1.79616	3.29912	3.03026	3.4699	3.08175	4.18427	3.06841	3.13742	1.6085	2.54142	2.5611	2.28761	3.05144	3.71808	3.80292	2.99132	2.5682	2.84378	2.38663	2.26919	2.89497
NUP160	4.20119	4.85369	4.64187	5.09626	3.81098	5.14613	4.80431	5.61945	4.81474	5.63382	5.54506	5.17455	5.87178	6.63763	5.40606	5.12088	5.10578	4.66036	5.25213	6.03925	5.82823	5.18845	4.71931	4.71555	5.69193	5.08188	5.01408	5.2205	5.60235	5.53566	5.10774	4.88616	5.67831	5.29915	5.70188	5.46509	4.44585	5.62094	4.75749	4.96067	5.32618	5.71373	5.24508	5.15894	5.15365	5.26898	5.20078	4.92084	5.05416
GTF3C2	6.60943	6.4269	6.52122	6.83586	6.0532	6.41112	6.5686	7.14116	6.6279	6.40011	6.96593	6.81392	6.98681	7.07329	6.76353	6.12631	6.59831	6.26367	6.86859	6.13465	7.30142	6.66976	6.41964	6.25292	7.09569	6.61629	6.71787	6.62499	6.75098	6.90206	6.57712	6.39718	6.80039	6.51729	7.31081	7.17557	6.28666	6.45638	6.70164	6.98805	6.87477	6.63908	6.90428	6.6918	6.36953	6.99133	6.12962	6.4104	6.23471
ATIC	8.18296	7.85288	8.27649	8.5924	8.18552	8.79079	7.59458	9.27476	8.26028	8.2971	8.0723	8.13334	9.11717	8.96748	8.82993	6.97933	7.89704	7.97888	8.24568	8.55241	9.14241	8.70717	8.2178	8.09488	9.03069	8.51224	8.71593	8.75407	8.08596	8.3379	8.6727	8.29574	8.55259	8.05628	9.27704	8.63948	8.08656	8.16375	8.02396	8.38207	7.89697	8.54494	8.44728	8.64053	8.39691	8.97363	8.06105	8.69755	7.62992
KDM2B	5.40936	5.20129	6.00816	5.57073	5.88607	5.16525	5.35318	5.54987	5.95565	5.06052	5.45802	6.3418	5.17783	6.27158	6.12936	5.44516	5.32	5.38283	6.32266	5.58612	5.90665	5.31747	6.34682	5.56192	5.53343	5.71119	5.25593	5.92527	5.92992	5.74745	5.29723	5.28779	6.07745	5.82127	6.18775	6.00764	5.44971	5.58096	5.45231	5.65903	5.81198	5.57166	5.94853	5.64423	6.18893	5.58237	4.93574	5.90504	5.09643
LINC01133	5.61782	4.57397	4.17386	4.40014	4.41751	5.66354	5.4813	4.351	5.13767	4.80416	5.92282	3.73439	5.63208	5.16346	5.43487	4.9278	5.52344	4.22239	3.5998	5.82199	3.71373	4.56519	5.4858	5.74465	4.21342	4.0919	5.34812	4.87553	4.01363	4.34078	4.02421	5.16037	4.8134	4.92014	3.41613	4.44328	5.2136	5.76431	4.96424	6.87935	4.74818	4.99036	4.82132	5.23418	4.48155	3.36104	6.5866	5.76495	5.05067
ZSCAN25	4.68256	4.71824	4.17248	4.87873	4.35452	4.46209	4.71619	4.64908	4.56209	4.29183	4.31463	4.8479	4.36959	5.2922	5.22508	4.49962	4.18717	5.15715	4.99575	4.31317	5.3081	4.46258	4.8823	4.38771	4.34011	5.06642	4.47195	4.82872	4.4895	4.76565	5.23903	4.76227	5.16826	5.19056	5.17798	5.19227	4.39632	4.73479	4.47075	4.33154	4.97985	4.58168	4.39871	4.70796	4.88668	5.44039	4.23869	4.78522	4.93002
MRAP2	7.20517	4.59765	3.61822	2.61422	5.40086	5.2223	7.26681	6.09825	4.54591	5.20239	7.50484	3.70897	5.52112	5.60908	4.70541	3.79527	7.28048	4.03598	4.76898	7.18137	2.68488	5.96771	4.27968	6.32511	3.1644	5.12366	2.75465	5.87996	1.73588	5.81724	3.74169	5.80487	5.00604	5.11347	3.47073	2.42939	5.70976	3.5949	6.65233	5.45419	4.30612	5.41879	5.35958	5.88978	4.56517	5.00337	5.31321	4.51849	3.84634
CDK5R1	2.46921	2.68424	2.8603	3.34332	2.82128	2.22335	2.77126	2.95173	2.99674	2.73798	2.9465	3.21446	2.59016	3.97861	3.41661	2.73523	2.80573	3.0849	3.52835	3.12504	3.31026	2.74241	3.06516	2.66838	2.82259	2.86969	3.02562	2.74811	2.53958	2.93747	2.68254	3.11534	3.20269	2.90945	3.31458	4.18587	2.43798	2.3592	2.40834	2.63314	3.20181	2.93846	3.68516	3.36604	3.2489	3.38542	2.69483	3.10627	2.73038
ITGA9	2.53685	3.79858	3.6924	3.5371	3.98525	3.59906	2.54807	3.64067	4.38252	3.55866	3.38089	4.07337	3.17501	4.06824	4.87235	3.33674	2.8962	4.39594	4.09653	4.08385	5.62906	2.81481	4.751	4.12963	5.68941	4.1503	4.39136	3.75297	2.99931	5.98236	4.58083	4.16871	4.75004	5.3786	4.66035	4.56793	3.79185	4.5266	3.38413	4.62479	4.03848	3.17015	2.98327	3.80174	4.48253	3.59233	2.85251	4.05348	4.78962
PLAGL2	5.54832	6.60597	5.9862	7.15795	6.32153	5.89021	4.98791	6.65319	6.35156	5.86287	5.58169	6.0159	5.64147	7.98705	7.93552	5.2686	4.49553	6.00692	6.95432	5.38753	8.25371	6.64968	6.6038	5.43253	7.60892	6.16722	7.39774	7.55857	4.61035	6.35175	6.66044	6.44073	7.73715	6.54927	7.42857	7.49666	6.04836	6.37418	5.41822	5.20431	6.81654	6.94605	5.41445	7.35442	7.39309	6.46985	6.17994	7.22885	6.14687
PTPN1	4.89999	5.23348	5.17589	5.39951	5.19973	5.04691	4.39935	5.35417	4.98651	5.23553	5.15753	5.62044	5.04755	5.98825	5.84574	5.19128	4.83753	5.41233	5.87511	5.4076	5.41106	4.97695	5.16735	4.87918	5.78567	5.6482	5.61252	5.45634	5.29138	5.33569	5.76169	5.39737	5.85245	5.59101	5.17038	5.99463	4.85076	5.41866	4.61789	5.23234	5.88652	5.64257	5.59005	5.82571	5.78186	5.59651	4.97492	5.50743	5.3532
RBM28	5.40675	5.30811	5.49347	5.92771	4.54551	5.53796	5.7519	6.0727	5.74825	5.24002	5.81398	5.98328	5.57225	6.61579	6.15404	5.56237	4.85804	6.24862	5.72304	5.75175	5.94605	5.15718	5.292	5.47224	6.36203	5.6738	4.87049	5.46561	5.80239	5.63513	5.78888	5.67764	5.73917	5.82651	6.11302	5.9895	5.5035	5.24149	5.50022	5.44727	5.27521	5.17513	5.35963	5.3849	5.74647	6.48087	5.22372	6.31678	6.1557
MCM8	3.97668	4.6353	4.44438	4.37717	3.60001	4.61821	3.8258	3.83951	4.80622	5.47108	4.78749	5.08052	3.78807	4.74551	4.08578	4.23763	4.02067	5.85804	4.52676	4.73828	5.53621	4.34857	4.10635	3.94528	4.21441	4.19414	4.49279	3.98339	4.6928	4.75624	4.45803	4.19245	5.4667	4.25071	4.8791	4.32667	4.17043	3.84365	4.10292	3.9864	5.32535	4.47624	4.48337	4.42769	4.33242	5.25248	4.49004	4.29028	5.21291
ACVR2B	3.6361	3.26193	3.46976	3.58522	2.95462	3.49317	3.70563	3.44287	3.48893	3.48845	3.33806	3.60967	3.18303	4.00164	3.83285	3.00596	3.0407	4.721	3.67806	3.34727	4.84687	3.21464	3.05905	2.97541	4.01833	3.06627	3.16493	3.63474	3.31996	3.58576	3.96817	3.66482	3.87906	3.60161	4.91524	3.76567	2.77158	3.14483	3.68904	3.41195	3.40374	3.18781	3.85979	4.3308	3.6807	3.93767	3.55214	3.57404	4.01967
RASSF9	1.64621	2.5829	1.47094	1.41618	1.46913	1.47342	1.41597	2.41632	2.57364	1.5148	1.87134	2.24812	1.50746	1.96357	2.21169	2.78579	1.4943	3.29126	2.33913	1.56003	2.68124	1.55576	2.14351	1.87321	1.63165	2.21631	2.36282	1.47364	1.50658	3.18131	2.04305	1.59533	2.63116	3.82858	3.30154	2.49069	2.00414	3.12969	1.97697	2.766	2.23413	2.39018	2.21351	3.17503	2.01955	3.04075	2.006	1.93314	2.25481
GMEB2	6.28102	6.01735	6.17937	6.83878	6.404	5.67647	6.03733	5.91018	5.95184	5.76988	5.76675	7.00883	5.84365	6.82881	6.73337	5.99654	5.72166	5.91095	6.37164	5.99627	6.12207	5.85651	6.12419	5.43024	6.68674	6.60856	6.21341	6.8537	5.92721	6.0104	6.6026	6.34759	6.72709	6.01867	6.19326	6.87674	6.01273	5.92052	5.75354	6.26662	7.30817	6.29758	6.04525	6.83591	6.49672	6.0649	5.31455	6.68556	5.68291
PLEKHA8P1	3.47376	4.30291	4.64677	4.41835	4.19228	4.94342	4.19647	4.85454	4.59542	4.35431	4.46421	3.65992	3.97735	4.25178	4.99075	4.48887	2.83271	4.32199	4.54466	4.13128	4.96117	4.57407	4.28745	4.83893	4.48589	4.40356	4.34837	4.15705	3.56033	4.4421	3.93864	3.81257	4.63902	4.6291	5.02	5.0456	4.4076	4.37686	4.4612	2.62535	4.25509	4.34215	4.89275	5.15212	4.27092	4.70842	3.55398	3.72682	4.35518
ST6GALNAC1	7.85676	8.86575	8.72012	7.93072	6.5743	7.15213	9.60157	7.66742	6.47632	7.5692	9.40625	4.27124	9.30543	9.92562	7.38962	7.66439	8.11616	6.2226	4.75753	11.502	7.40032	8.99911	9.12019	10.1461	6.58615	8.0302	7.38386	6.79004	8.80648	6.90059	4.81457	8.061	8.2258	9.02847	6.74856	6.77482	9.50111	7.74803	10.2151	7.71422	8.18879	9.14726	8.29809	8.23118	9.49701	7.68226	7.03279	5.74501	6.70575
DSCC1	4.10748	4.84112	5.30217	5.5947	3.66856	5.72826	4.7166	5.95754	5.81796	5.54934	5.60674	6.33302	4.89909	6.48915	5.43659	4.79186	5.1285	5.46965	5.13848	5.68018	5.8996	5.08257	4.49606	5.01215	4.91874	4.5293	4.79747	5.00485	5.50341	5.37114	4.94242	5.84483	5.48966	5.03235	5.7649	6.36906	4.45929	5.78769	4.4285	5.80476	5.16585	6.02178	5.82021	5.37728	4.85112	5.2445	6.16251	5.0743	4.88924
ORAI2	3.67108	4.86904	3.81866	4.61198	3.44082	4.16292	4.16383	3.52986	4.60478	3.87862	4.05362	4.56037	3.45717	4.4867	5.52426	4.14274	4.03159	4.23122	5.30689	3.61473	5.48952	4.31865	4.71211	4.12122	4.03283	4.52785	4.44281	4.2107	3.32912	4.7519	4.22835	4.21631	4.85127	4.96897	5.05415	5.20108	4.43955	4.42439	4.06777	4.15932	4.96765	4.33204	4.03758	5.43145	4.68698	4.55443	3.86347	4.95241	3.98247
GAS2	1.87686	3.00885	2.3933	4.52928	2.13589	4.55713	3.00498	4.60239	3.87352	4.41885	1.99998	2.9185	3.64265	3.84485	3.46595	3.64154	2.29064	5.11834	4.11894	1.7511	3.0564	2.66857	4.11763	1.99547	3.45051	2.21735	2.24695	2.31671	1.9285	3.28916	4.81762	3.29307	4.20606	3.03525	4.48581	4.54475	2.04688	3.98285	3.13961	2.20399	2.79848	4.91201	2.15137	4.56285	3.45723	5.70899	2.88111	3.64374	4.34628
MEX3A	4.38031	5.29456	3.72969	5.80443	3.89307	4.87406	4.78446	4.21465	4.79209	4.89958	4.29893	3.91407	3.18458	5.49153	4.62248	3.51044	3.28108	4.20758	6.1958	3.79624	5.86652	5.25011	3.95393	3.6426	5.36254	4.30604	4.81613	4.83163	2.73582	6.05158	4.86403	4.34445	5.23868	4.30823	5.40337	6.26211	3.72419	5.4952	4.48524	5.13588	5.5113	5.61283	3.76845	5.14285	5.09613	5.72056	4.84262	4.96481	4.85253
CERS5	4.94344	4.3639	4.64479	5.05833	4.05389	4.40574	4.54539	4.90854	4.43475	4.65878	4.46366	4.80026	4.79208	4.59678	4.54422	5.01262	4.47414	4.80091	4.96412	4.83484	4.74856	4.4438	4.60184	4.28266	4.79369	4.59817	4.6764	4.4282	4.40211	4.78543	4.86497	5.07	4.74132	5.17528	5.01137	5.14619	4.17173	4.89466	4.62479	4.31716	4.85264	4.73901	5.12577	4.70301	4.78917	4.60383	4.36487	4.68371	4.3002
SLC29A1	6.2441	6.28814	7.02634	5.76106	6.77862	6.67431	5.58753	6.83283	6.48687	6.10539	7.00415	6.51053	7.51845	7.86143	7.39462	6.13357	6.66251	5.59525	7.17759	6.4452	7.61777	6.85815	7.58557	5.8365	7.10258	6.48591	6.82655	6.48245	6.78588	6.32393	6.92338	6.33275	6.81608	7.25683	8.1594	6.87404	5.65017	6.57744	6.00708	6.71393	7.20157	6.89905	6.21154	6.94746	6.84237	6.58897	5.96011	6.28085	6.00616
LAMA5	6.002	5.05045	5.69214	5.67552	4.62378	4.51447	5.25772	5.74751	6.70519	4.72565	6.02909	5.56897	4.59481	4.46368	6.10169	5.03137	5.81799	4.08845	6.43497	5.13955	6.66746	6.33664	4.78877	3.22785	5.50633	5.29883	5.61601	5.70433	5.9772	6.43318	5.52638	3.4488	4.93026	7.2128	6.99296	6.32988	2.93945	3.88139	5.37469	5.92095	6.3778	5.17393	6.97526	4.59568	5.01886	3.9951	4.79498	4.54143	3.73506
FBXO17	2.78121	3.40816	3.03364	2.65595	2.74268	2.65396	2.59461	3.14044	3.24212	3.02137	3.07838	2.72156	2.7996	2.65685	3.37675	3.20346	2.71482	3.48687	3.93415	2.80998	5.07106	2.9118	4.75981	2.49737	3.26444	3.73586	4.83055	2.45389	2.72823	3.98599	4.23331	2.97806	3.31756	5.00867	4.18733	3.88522	2.43725	3.84819	2.53477	2.56004	3.74514	4.05231	3.03137	4.81285	3.40696	3.12596	2.88652	3.54961	2.8591
TET1	2.23796	2.12349	2.03247	1.88236	1.8667	2.26171	1.97905	2.40578	2.08304	1.95053	2.30234	1.97213	1.79265	2.35347	2.04487	2.05312	2.22604	3.71323	2.33077	1.89734	3.11496	2.32052	1.9927	2.1746	2.14111	2.14759	2.11541	2.15978	1.87354	2.62834	2.32966	1.93449	2.18889	2.78601	2.75226	2.25838	2.06676	2.35198	2.18934	2.03509	2.47145	2.55671	2.58797	2.37005	2.39572	2.44105	2.07192	1.97161	3.18057
RRS1	7.40376	7.16122	7.9591	9.03615	8.05066	7.73355	7.27716	7.92424	7.53624	6.80266	8.01437	8.44878	6.95264	8.47984	8.02252	6.78995	6.60172	7.39933	7.34576	7.19206	7.62603	6.97036	7.628	7.21033	7.50821	8.05865	7.36881	7.86965	7.28806	7.95402	7.18221	7.94679	7.94502	7.23885	7.07767	9.15957	7.2497	7.74906	7.60168	8.2117	7.38419	7.61208	7.05243	7.86814	7.19714	7.82643	7.17421	8.11511	7.07957
MME	2.17002	3.21928	2.99341	5.9957	2.00363	6.99897	3.00776	2.43628	5.96227	5.43225	3.89619	6.73282	3.40439	4.10485	5.35673	3.02045	2.79064	3.75697	4.29828	3.60018	4.46205	3.5342	2.56156	2.26416	3.63517	3.15498	3.83997	2.84131	3.11088	3.2825	3.98778	3.15516	3.57964	2.47184	6.80702	6.62664	2.10039	4.15931	2.84493	2.60606	4.87473	4.51681	3.69012	3.59612	3.87156	5.79584	2.97321	3.9253	3.55286
C1orf112	3.14782	4.1965	3.88293	3.59983	3.92851	4.66256	3.76135	5.11117	4.14077	4.41302	4.35496	4.08443	5.17813	5.24144	4.38659	3.86589	3.73771	4.62547	4.3467	4.72119	5.0907	5.11957	3.39691	3.64943	4.32159	4.29665	4.48473	4.07225	4.35474	4.33211	3.81887	3.94776	4.0677	4.20899	4.80203	4.14659	3.44566	4.87501	3.63174	5.01421	4.89601	5.02649	4.48753	4.8234	4.15521	4.32726	4.27584	3.8289	4.42156
TJAP1	5.6966	5.53625	5.34284	5.44769	5.54043	5.14117	5.51208	5.17861	5.60764	5.36359	5.09334	5.46283	5.14364	5.87279	6.07891	5.40614	5.10728	5.03968	5.67318	5.07181	5.2871	5.21725	5.36345	4.80025	5.73067	5.43686	5.62435	5.49563	5.2024	5.4966	5.45521	5.30058	5.46241	5.76545	5.48539	5.37181	4.7812	5.40639	5.69201	5.38778	5.94458	5.38098	5.56951	5.67933	5.89444	5.7068	4.10328	5.30839	4.77895
GNAS	7.88902	7.04798	7.1709	8.92464	8.36692	8.0933	7.69997	8.22598	7.69072	7.76256	7.667	7.87979	7.93223	8.51847	7.27255	7.2409	7.88849	7.52301	8.21172	7.83449	8.64651	7.99369	7.51886	7.28192	8.30338	7.7973	8.61107	8.45421	8.057	8.16668	8.77464	8.48757	8.36001	8.12267	8.48281	8.83373	6.96271	8.35178	7.97846	7.90819	7.78233	8.38976	8.07797	8.49276	8.35866	8.36516	7.91831	7.10413	7.01499
MLPH	7.74375	6.80692	7.28076	5.17423	6.99014	7.12249	9.06096	4.66043	6.41985	5.91964	8.23545	5.76295	7.7836	6.37147	5.65214	4.60742	8.99224	6.66518	5.96464	8.33033	4.95368	7.19567	6.28347	7.94138	5.37225	6.68774	5.02012	4.00654	7.59021	6.79344	4.66856	6.3992	6.02653	7.04992	5.82388	5.3795	7.18617	5.98914	9.26612	7.49357	5.96655	5.9865	6.97056	7.25802	5.90943	5.50408	4.0137	6.08381	4.60025
RORC	5.42126	5.35202	4.43234	4.35916	5.6608	5.52654	4.18657	4.86299	5.24936	4.66868	5.65266	3.868	5.81293	4.59427	4.78114	3.60344	5.76471	4.10532	3.2266	4.7741	4.4397	6.00862	5.03794	5.12436	5.00686	4.62099	4.81184	5.67078	2.50948	4.4323	3.9654	4.24686	4.86906	4.84566	4.16679	4.83077	5.23716	3.14927	5.79794	3.77719	4.56417	3.40138	4.36275	4.94859	4.70329	3.82873	3.86376	5.27464	4.21248
FUT3	8.5044	7.51449	6.5434	7.0195	8.18845	7.40699	7.47034	7.65503	8.31209	7.12855	8.05091	7.41781	7.35913	7.24035	7.62357	6.41143	7.92043	6.88794	7.93544	8.35172	3.18282	7.93096	7.10261	8.04942	7.60445	8.66384	7.82388	8.40019	7.32284	7.7503	7.50973	7.72562	7.86414	6.72729	4.38401	6.96509	7.8479	7.33976	8.0608	8.06909	7.66549	7.33268	6.40787	7.45297	7.65472	7.74486	6.344	7.79427	6.31205
CDKN1C	3.16208	3.47052	5.21962	4.1914	3.28044	5.59319	5.19799	5.39261	5.61017	5.44838	5.38244	3.69139	3.98249	3.32924	4.16282	4.9425	5.44673	4.15029	6.18014	5.03841	5.13096	3.7042	5.46202	3.15754	4.09273	5.08773	5.87973	4.71469	3.68902	5.30232	5.98367	3.78334	4.25554	6.08245	5.57175	5.60386	2.90137	5.12358	3.4154	5.10813	6.12235	4.46192	5.24901	5.95694	3.65396	4.74009	4.57617	5.37669	4.44473
DDX55	5.50046	4.96028	5.68177	5.7727	4.20093	5.45644	5.37538	5.88744	5.84223	5.3874	5.46866	5.785	5.19419	6.1651	5.52637	5.55077	4.49756	4.93628	4.92291	5.54455	5.75977	4.86119	5.50576	5.02578	5.04996	4.968	4.7154	5.6098	5.20233	5.2598	5.00586	4.75287	5.68579	5.36093	5.94449	5.58633	5.30467	5.43126	5.6307	5.40572	5.46894	5.54988	5.37821	5.1334	5.24636	5.38838	4.80785	5.73893	4.82313
TNFRSF19	1.81108	2.33061	4.9292	1.93151	3.03822	4.73574	1.8115	3.7056	4.42025	2.1687	2.98601	3.23428	2.27234	2.13464	2.50138	2.23266	2.03854	2.75368	3.09076	2.33691	6.11207	2.27589	3.80987	2.26335	2.17553	2.7587	2.10143	2.23634	1.79448	2.69206	2.28009	2.38091	2.33043	3.56536	5.49137	2.80708	1.78146	2.75739	2.21678	4.6943	3.0004	2.2718	2.35421	2.5823	2.25198	4.19211	4.87445	1.98847	2.50628
DNMT3B	4.27941	3.86147	4.18279	5.03831	3.42098	4.2164	3.99135	4.50889	4.22673	3.73448	3.96925	3.79243	3.10006	6.05806	5.1214	2.84187	3.9709	4.23922	4.10979	4.04089	5.21017	4.27076	3.95745	3.11988	4.33125	3.22498	4.1592	4.24417	3.63529	4.33544	3.82246	4.29306	4.22828	4.50681	5.08937	5.703	3.21123	3.56255	4.16259	3.991	4.55377	5.38024	4.20127	4.43869	4.55762	4.84384	3.89366	5.14609	4.02866
MPC1	6.5131	6.08072	5.91182	5.57666	6.11428	6.31775	6.13774	5.76994	5.82812	6.84423	6.10252	5.38945	6.86848	6.08079	6.1327	6.4205	6.52435	5.92855	5.71785	6.74482	5.74174	6.63953	5.84651	6.5808	5.79939	6.52753	6.09971	6.06391	6.61552	6.35571	6.04919	6.32036	5.91875	6.09769	5.51828	5.37831	5.8346	6.75219	5.79423	6.61831	5.59644	5.89961	5.97493	5.69907	6.33151	5.68715	6.61717	5.70296	5.4071
MYL6B	5.637	6.85255	5.62725	7.11321	5.32989	6.65336	5.71355	6.93417	7.00897	5.86032	5.37544	5.60635	5.28404	5.53408	5.70865	5.77939	5.88582	4.99956	6.21135	4.85095	6.53862	6.17157	6.4401	5.27133	6.59461	6.91181	6.46235	6.1067	4.76508	6.27058	7.03413	6.18068	5.6855	6.54535	7.1267	6.74774	5.61312	6.60153	6.07358	6.27214	6.70883	6.77958	6.73001	5.33264	6.23869	7.01307	6.13358	6.23091	6.43011
DGKQ	5.84983	6.38876	6.02666	5.66725	6.63205	5.58462	5.9942	5.82593	5.81359	4.91876	5.57028	5.64608	6.07221	5.37564	6.21277	4.80352	6.25811	5.35411	5.70256	5.79049	4.89247	6.14436	6.31773	5.51393	5.54827	6.81551	5.14629	6.544	5.64814	5.87314	5.17502	5.17812	6.04464	5.388	5.39383	5.24947	6.04184	5.61327	6.5458	6.4197	6.3306	5.50958	5.5591	6.0925	6.0419	6.59984	3.74625	4.87447	4.39539
CHD4	6.62609	7.11371	7.22658	7.29831	6.62934	7.12218	6.77433	7.18118	7.26255	6.51554	7.51011	7.37125	6.94724	7.75076	7.36705	6.30295	6.51673	6.82662	7.61957	7.07951	7.69402	6.92638	6.97815	6.7179	7.47311	7.13313	6.76458	7.21996	6.80266	7.6175	7.36915	6.95725	7.35544	7.56605	7.63652	7.46691	6.93135	7.03157	7.18918	7.47216	7.70458	6.67871	7.16821	7.03472	7.35438	7.46005	6.03422	7.36986	6.99035
UBE2C	7.58649	8.56802	9.18651	9.72686	6.84565	8.94562	8.39015	9.32797	8.63402	8.20822	8.67749	9.07278	9.33231	10.0694	9.61153	9.00853	8.56739	7.88633	9.22961	9.19986	8.68604	8.4815	8.13956	7.64231	9.14353	8.49448	8.98331	9.42561	9.13418	8.50011	8.85005	9.13681	9.36411	8.27992	8.48077	9.61469	7.8714	9.36957	7.66833	9.55518	9.38993	9.91696	9.66461	9.55331	10.3778	9.92463	8.90988	10.191	8.30207
NRXN3	2.22231	2.79543	2.51841	3.16385	2.76911	3.02173	2.36109	5.21065	3.90172	2.27288	2.54947	2.20453	2.31823	2.43005	3.37168	2.80549	2.25689	3.70866	3.62186	2.67127	6.05962	4.40111	4.16113	2.65083	2.74125	3.00666	2.72559	2.14831	2.31702	3.25294	4.62426	2.2782	2.95566	4.6257	5.53957	3.11163	2.16791	3.25642	2.26624	3.80187	3.58742	3.55593	2.34167	3.47209	3.11557	3.51763	3.83642	2.3526	3.04417
MCUR1	5.63976	6.14891	6.48054	5.7165	5.10653	7.31926	6.15799	7.07814	6.71371	7.36761	6.49931	6.54594	6.68759	6.51638	7.12234	6.30083	6.09414	6.26455	6.19892	6.87258	6.49775	6.0137	6.76021	6.03326	6.46811	6.22334	6.35576	6.15401	6.36475	6.38113	6.59381	6.51737	6.40013	6.08983	7.98224	6.22674	6.0419	7.31707	5.82784	6.39698	6.64931	6.42608	6.90663	6.66372	7.09059	6.05009	6.1475	7.09223	6.49503
PRSS23	4.33004	5.95442	7.04007	7.59157	5.10329	6.75615	4.69716	5.58008	6.02844	6.44171	5.51291	4.91203	5.56009	7.93368	7.04356	5.34	5.48893	5.79993	6.23126	5.79734	9.12127	6.53936	6.55387	6.02711	6.57169	6.02436	6.8814	4.57165	4.99283	6.64103	6.2629	5.41979	6.50374	6.82699	7.12966	7.8443	4.5712	6.74027	5.19938	6.21939	6.05797	7.90836	6.45858	7.18375	6.38976	6.86254	8.10187	6.12371	6.70065
HOXD10	2.25568	2.76663	2.23171	5.94708	3.89181	2.28747	2.59774	1.97177	3.62816	2.39689	2.67513	2.37222	2.16086	3.26831	3.11693	2.53191	3.65333	6.80508	4.34777	2.50008	4.05725	3.60157	2.63267	2.45035	2.51314	2.67416	5.71102	2.52928	3.4319	3.00995	5.27216	2.21598	5.02226	5.39199	7.3482	6.29347	1.96624	3.88831	2.71528	2.35987	2.93403	3.24146	2.85073	2.58474	2.44399	3.66175	2.63205	2.04605	5.30713
NPDC1	8.39711	5.65181	7.96148	7.92838	8.71894	6.87079	8.95165	6.792	7.82331	7.36299	7.6554	6.9359	7.84388	7.14687	7.22121	7.24296	8.57594	5.69337	6.63989	9.03865	7.8942	7.89514	6.46142	8.8547	7.64119	8.59513	5.88093	6.1758	9.10724	7.25247	7.08572	6.48736	7.77917	7.59457	8.04344	7.81722	8.01212	7.00802	9.58042	7.59927	6.99341	7.73659	6.66467	6.97449	7.35964	8.4114	8.04101	7.33165	5.42653
ABCF1	7.0552	7.51266	7.31988	7.31829	7.40156	7.26096	6.65158	7.47775	7.32629	7.22166	7.84982	7.81817	7.12912	8.30302	7.29373	6.4799	7.16316	6.68955	7.72833	7.59349	7.7268	7.27603	7.60297	6.96213	8.00758	7.93564	7.49898	7.43591	7.23845	7.89985	7.65315	7.67508	7.75589	7.57789	7.92647	7.4962	7.05943	7.54699	7.33613	7.81054	8.27437	7.25244	7.46823	7.66094	7.95371	7.56227	6.47172	7.58677	7.11286
PDZK1IP1	8.74583	8.05502	8.89405	8.69165	9.21095	8.43429	8.93338	7.13286	7.66902	8.39355	10.4474	10.0997	9.72758	7.20767	8.2326	9.16363	9.27186	7.81217	6.18241	8.04556	5.91028	8.33231	8.79551	8.78272	8.49898	8.46737	8.16846	7.80469	6.07543	8.11545	7.86848	8.71116	7.81571	5.61643	6.58831	8.85845	9.33614	7.61783	8.3465	9.30122	7.50736	8.0807	6.98419	9.77974	6.83785	7.47848	8.11515	8.642	6.65269
PIGU	6.87109	7.54394	6.85366	8.00609	6.48614	7.03021	6.34062	7.36655	6.50709	6.9841	6.32674	7.1043	6.80221	7.66835	7.57853	5.72748	6.05867	7.03564	7.08815	6.68882	7.21638	6.59411	6.4947	5.54505	8.20243	6.8172	7.5718	7.58608	6.80568	6.89335	7.68533	7.58384	7.86	7.09438	6.81053	7.93321	5.55071	7.31275	6.31986	6.13436	7.65699	7.19285	5.94263	7.12302	7.51088	7.88996	7.35218	8.21586	6.75075
TRMT6	6.20895	6.10716	5.99304	5.91512	5.16095	6.75849	5.43492	5.47658	6.31666	6.56691	5.72618	6.08935	5.9189	6.09429	5.46821	5.66603	5.37842	6.6601	6.1593	6.53228	7.21777	6.34883	5.73708	6.04868	5.65892	5.71606	6.34314	5.17691	5.60087	6.40323	6.54709	6.28473	6.88952	5.91854	6.1669	5.76753	6.17649	5.62436	5.78317	5.56724	6.99944	6.09833	6.96585	5.90766	5.54996	6.6212	6.61339	6.02527	6.46553
SLC5A6	6.88488	7.48938	7.83613	7.65457	8.22863	8.03494	6.38252	8.32727	7.92369	7.04642	6.32856	6.92855	7.34744	7.74466	8.27365	6.60446	6.0009	7.62365	7.63889	7.07829	8.10543	7.22057	8.04784	6.42086	7.54858	7.70923	7.89528	8.05411	6.77892	6.5426	7.14351	7.71413	7.70588	6.42398	8.97187	8.58647	7.12513	6.99381	6.51179	6.65351	7.55079	7.20617	6.0158	8.50658	7.38525	7.92637	7.8253	7.97459	7.00744
L1CAM	2.99647	3.1725	2.5101	2.19434	2.40459	3.7231	2.46635	2.57404	2.70582	3.16894	2.38279	2.7719	2.29663	2.51331	4.39375	4.11491	2.33974	2.71139	6.82135	2.39161	3.62577	2.92051	3.73922	2.28309	3.30595	5.06976	3.09938	3.73706	2.616	4.61731	5.44946	3.12788	3.51319	4.66089	2.68886	2.47251	2.3036	4.275	2.18633	2.81007	6.47619	2.7046	2.74553	3.04564	4.57249	3.79796	2.35374	4.89751	4.0791
ZC3HC1	5.68147	5.55966	5.19705	6.28774	4.8534	5.66287	6.04053	6.23338	5.97644	5.00045	5.68004	5.66354	6.75018	5.81674	5.9286	6.20728	5.58256	5.32025	5.98531	6.19188	6.3617	5.98059	5.90021	5.45906	6.23314	5.69496	5.35895	5.6581	5.64233	5.88757	6.19533	6.00603	5.78294	6.21855	6.36406	5.83103	5.71757	5.63509	5.77027	5.62712	5.73518	6.22153	5.80388	5.69124	5.63905	6.32696	6.10531	6.13222	5.43945
EIF3B	7.39417	7.15424	7.20933	7.47089	6.96098	7.19547	7.05366	7.01599	7.23799	6.30265	7.15094	7.64552	7.43775	7.7235	7.95037	6.28224	6.62836	6.90588	7.13177	7.25676	7.21346	6.43764	7.51808	7.09761	7.48633	7.31896	7.56459	7.12384	7.17643	6.86091	7.50312	7.87856	7.88387	6.86289	7.37545	7.44305	7.28182	7.38669	6.61815	7.05455	7.39691	6.63083	6.51031	6.92238	7.42726	7.73997	6.54359	7.72347	7.10021
ZNF280B	2.86725	2.83313	3.05264	2.98254	2.58874	2.60094	3.22341	3.75164	2.29481	2.63257	3.28907	2.89776	3.29854	4.60376	4.2397	3.46495	2.63692	3.10138	3.07032	3.48111	3.31829	3.21525	2.48425	3.15855	3.54899	2.822	3.41891	2.76391	3.24111	2.64305	3.2611	3.33908	4.1662	3.10116	3.16159	3.15613	2.76187	2.80793	3.31472	2.17782	2.68781	3.29347	4.23318	4.01112	3.18728	3.31492	3.0093	3.69509	3.87159
RGL2	6.5178	5.87182	5.63086	6.3497	6.37933	7.02572	6.48163	6.62253	7.18323	6.02717	5.70113	6.08429	6.12242	6.25792	6.12461	6.04511	6.17412	5.22303	6.01182	5.8757	6.80361	6.5087	5.67131	5.58913	6.64489	6.20151	6.12765	5.81373	6.15993	6.59056	6.01664	6.22243	5.7761	6.74439	7.42794	6.84787	4.96174	6.15036	6.80766	6.16351	6.68874	6.56982	7.21544	6.32821	5.9759	6.04243	5.56141	5.61519	5.61223
SOX6	2.20358	2.3695	2.25545	2.57977	2.21383	2.62639	2.48267	2.9228	2.32933	2.43083	2.25265	3.02592	2.12468	2.62169	2.74437	2.37242	2.49351	3.44289	3.04947	2.19501	2.96414	2.32735	2.90447	2.44416	2.40407	2.32469	2.62887	2.44466	2.17913	3.0642	2.48247	2.55796	2.66079	2.42812	3.36365	2.68188	2.38311	2.31175	2.46113	2.30688	2.76745	2.43939	3.39497	2.51029	2.82979	2.89722	2.28014	2.25345	3.80461
ZMYM3	4.82003	4.72193	5.36736	5.28283	5.18006	5.26876	4.42543	5.4276	5.20612	4.81489	5.10009	4.97028	4.96562	5.41871	5.70737	5.12897	4.96393	4.88515	5.5571	4.92057	5.28659	4.88955	5.24339	5.12294	5.38744	5.24414	5.09395	5.03802	5.06684	5.48503	5.03182	4.82062	5.59624	5.45114	5.13037	5.63795	4.92371	5.09322	5.1818	5.10274	5.67961	4.90288	5.50565	5.11223	5.1618	5.62228	4.17827	5.17506	5.33819
SSRP1	7.32121	7.49748	7.66591	8.25632	7.16376	7.6027	7.75278	8.18587	7.14505	7.43117	8.27169	7.87835	8.40556	8.58627	8.29055	7.16073	7.73186	6.1467	7.57129	8.09592	8.00223	7.77574	7.72193	7.23691	8.10161	7.8445	7.29186	8.12336	8.25421	8.02351	7.72547	7.6739	8.06576	7.44059	7.66306	8.01568	7.54674	8.00919	7.24848	8.01685	7.90883	7.82783	6.92456	7.60694	7.99091	7.97272	7.07219	7.8376	7.14579
ARID3A	4.67957	5.32307	5.7736	5.86879	5.13131	4.77051	5.71338	5.00697	5.31827	4.79068	4.45254	4.85406	4.54007	6.65452	6.41005	4.38237	3.98543	5.3873	5.61424	4.14627	8.15643	4.06714	6.07452	4.6011	7.15539	5.10013	6.84335	5.80241	4.11368	4.92717	5.21997	5.01787	6.69452	4.95587	7.31132	6.42583	4.07823	5.96776	5.06934	5.23786	5.32731	4.96338	4.34162	6.76267	6.25845	5.51331	5.6314	5.28612	5.00565
HMG20B	5.72563	5.61847	6.2639	6.3578	6.02051	5.81281	6.82988	6.13975	5.237	5.68714	6.28453	5.62438	6.76614	5.7706	6.09425	6.3661	6.56154	5.06587	6.19129	7.34902	6.18494	5.84291	6.12641	6.78348	6.10085	6.97452	6.10043	5.94394	6.50545	5.63934	6.10544	6.54453	5.90892	6.0264	5.64657	6.1424	5.80872	6.42237	6.78854	6.14952	6.01046	6.21436	6.77798	5.95533	6.17225	6.44729	6.10688	5.51802	5.12714
ALG8	6.89186	6.47282	6.64017	7.64402	4.93012	6.87838	6.36116	7.28236	6.09154	7.52089	6.45333	6.66044	6.98458	7.48986	6.9005	5.44773	6.31018	6.31131	6.20097	6.87241	6.73129	6.74848	6.30185	6.41836	7.08792	5.84887	6.77791	6.45121	6.51694	6.52573	6.93398	6.80225	6.86238	6.89777	6.69168	7.39264	6.41975	6.99858	6.44218	6.74029	6.91574	7.18238	6.39567	7.19344	6.88904	7.02796	6.78019	7.14686	6.23309
CDK5RAP1	6.54455	6.87663	6.46173	6.79238	6.33647	6.64605	5.9994	6.7762	6.14775	6.59188	5.98643	6.94728	6.90629	7.57965	7.46173	6.13722	5.64719	6.47784	6.44116	5.90152	6.7982	6.3379	6.14975	5.55403	6.79566	6.70284	6.67572	7.10939	6.0883	6.34098	6.73356	6.73885	7.03579	6.55948	6.1886	7.18074	6.32371	6.71018	6.1956	5.93602	6.98544	7.32951	5.97705	6.6599	6.7013	7.05985	6.36425	7.2942	6.23544
RIMS3	2.98274	3.02202	4.09519	2.33508	2.72648	3.38194	4.04818	2.70291	3.70035	2.82758	3.87734	4.79859	4.41857	4.37796	3.84503	3.73765	3.18608	3.17458	3.82299	5.93394	2.65276	3.52975	4.04331	4.2527	3.30208	3.49843	2.69341	3.11364	2.70576	3.04698	4.18956	3.23029	3.15832	4.40678	2.9597	2.95219	4.53852	2.62641	4.25239	4.02949	3.1896	3.5801	3.58355	3.36204	3.08938	3.48291	2.33823	4.22182	2.70749
CD3EAP	5.27815	5.66459	6.0294	6.00801	4.99068	5.41333	5.6767	6.32083	5.27256	5.04486	6.0815	5.91293	4.80896	7.47414	6.11429	5.30928	5.20632	5.15299	6.26577	5.58482	6.27675	5.36288	5.23175	5.59333	6.03279	5.42964	5.44185	5.56777	5.24318	5.75044	5.54064	5.56482	6.30346	4.99393	5.15694	6.76014	5.06289	6.07866	5.27614	5.96769	6.07637	5.66941	5.43931	5.63865	5.83817	6.49709	5.22587	6.26118	6.17582
TMEM171	6.68245	4.90182	3.54215	3.33255	5.7661	5.19434	5.2262	6.26162	4.70333	5.42468	7.12978	6.15045	6.07365	6.03536	4.43867	6.76629	6.83751	3.30534	5.85415	5.66196	4.25448	7.27302	6.27534	5.94443	4.76385	6.63623	4.62293	6.29529	5.82971	5.331	4.88886	6.27063	4.67608	5.17253	3.81471	3.37669	5.91909	4.74062	5.64178	6.47686	5.87126	4.62241	6.26682	4.756	6.7537	5.50868	2.87294	6.49579	4.10908
TOP1MT	5.40317	5.26779	5.45511	6.73748	4.36706	5.48928	5.48906	5.65037	5.91027	4.88154	5.21803	5.73526	4.95782	5.79914	5.45109	5.13186	4.41441	5.37008	5.14759	4.66971	5.59519	5.03915	5.1243	4.71786	5.85374	5.52407	4.97487	5.22771	5.00974	5.42161	5.34778	5.73088	5.46465	4.88083	5.4224	6.78679	4.79867	5.19663	5.42533	4.65802	4.68451	5.14447	4.0827	4.9275	4.71208	6.01874	5.38902	5.23951	4.7877
TSPY26P	4.12271	3.16652	2.81054	5.29376	3.3973	2.5977	3.91763	2.89187	3.0665	3.06047	2.97407	2.64193	2.53519	5.12207	4.17496	2.92015	2.49658	3.34278	3.82315	2.81479	4.4284	2.99018	4.14067	3.36618	4.24232	3.81955	4.52998	3.11461	2.50618	3.69393	4.89108	4.02771	4.66455	4.46047	3.94228	4.25479	3.09371	3.62396	3.42233	2.66675	3.94579	4.51099	3.03906	4.13724	4.14633	3.93795	3.03415	4.48551	3.79502
TRMT112	8.88667	8.60309	9.27095	10.287	8.66996	8.91178	9.0287	9.60381	8.89942	9.12039	9.38476	8.92452	9.18366	9.30312	9.20669	9.79116	9.17472	7.27668	9.28335	9.59111	9.25523	9.20376	9.29915	8.8991	9.51135	9.79648	8.77705	9.07772	9.67677	9.39367	9.49481	9.51458	9.40635	9.15735	8.82048	9.76497	8.37436	9.68061	8.59926	9.01632	9.01288	9.80995	9.16507	8.32272	8.86657	9.44425	9.74407	9.84819	8.98484
BOLA3-AS1	2.0807	2.29191	2.87265	2.24945	1.82686	1.754	1.81347	3.36328	2.10738	2.07893	1.98377	1.89108	2.14263	3.20312	2.29914	2.22839	2.1427	2.5701	2.96559	2.3148	2.30068	2.39687	2.01846	2.10043	2.69845	2.42059	3.05408	1.89257	2.28271	2.68046	3.05276	2.76939	3.29695	3.53016	2.09478	3.22296	1.74317	2.74263	1.79354	1.91773	2.91908	2.3548	2.53007	3.03678	2.7441	2.32956	2.75148	3.67376	3.18263
PBX2	5.32731	5.41597	4.91983	5.39171	4.17365	5.68042	5.43329	5.51904	5.77143	4.98186	5.07212	5.13461	4.94599	5.7397	5.81226	4.92684	4.98032	4.79415	5.65309	4.96181	6.32558	5.51027	5.53519	4.85186	6.17143	4.85692	5.48179	5.64075	3.81827	5.96774	5.53531	4.92886	5.72444	6.15364	6.03472	5.37736	5.14114	5.60191	5.60994	5.39265	6.17408	5.43089	5.75537	5.70733	5.90576	5.5867	4.82272	5.43526	5.07369
CA12	8.56204	6.66134	7.15204	5.7581	6.91022	4.70672	6.55152	5.93606	6.8309	6.02597	6.69242	4.47931	7.24902	7.74583	6.20158	6.02744	7.73525	6.3266	6.78943	7.08622	5.67619	7.05153	6.41683	7.79773	6.30462	6.3766	3.22716	6.17701	3.72247	5.82461	4.93204	6.06858	6.21754	4.63236	5.68848	5.91362	7.24221	5.12664	8.06356	7.24187	6.55363	5.43012	6.94136	6.57935	6.46083	5.0586	4.53535	5.62352	5.30525
PROSER2	4.8609	4.03616	4.53408	3.37875	4.0081	4.65237	4.33622	4.98125	4.42636	4.63066	5.31051	3.95134	2.76711	4.55322	5.40973	4.63234	4.40253	3.99889	4.33975	4.54056	4.69078	4.85257	5.23407	4.83106	4.83582	4.3799	5.47019	4.96237	4.6086	4.85046	4.37829	4.95268	5.01249	4.33863	5.26424	5.54474	4.26233	5.05194	4.10786	4.67204	4.10865	4.94324	3.16487	5.55486	5.04739	4.81523	5.38481	4.93101	4.214
TMEM41A	5.3434	6.09546	5.84768	5.71028	5.14074	5.81241	5.97852	6.48197	5.36858	5.80363	6.06309	5.92211	6.19527	6.34915	6.14323	6.1538	5.69231	5.85375	6.20309	6.42775	7.4338	5.69552	6.20826	5.65177	6.0389	5.48143	6.03887	6.07577	5.76118	5.90066	5.72656	5.96764	6.11792	5.48383	6.87781	6.33969	5.7064	5.97227	5.66562	5.54267	6.47446	5.95907	6.12667	6.6436	5.78395	6.18771	6.56331	6.41243	5.73532
CCDC102A	3.67813	3.38945	3.31397	4.83129	3.24817	3.47431	4.03727	3.60794	3.51236	3.47362	3.83903	2.95178	3.52771	3.96468	3.89197	3.99214	3.3531	3.03927	4.55169	3.70241	4.51768	3.06877	4.94797	2.88878	4.05246	4.31665	4.60027	2.51655	3.6762	4.16838	4.52812	3.56025	4.08734	5.30586	3.76574	4.40981	2.8987	3.87467	3.81087	3.16029	3.95344	3.68534	4.54145	3.89646	4.03357	3.90277	3.72306	3.75795	2.91925
AK1	5.25391	5.4321	5.05874	6.22047	4.36192	5.42298	6.30029	6.62566	5.64017	5.397	6.3918	5.44275	5.90681	6.07787	6.27256	6.00463	6.12468	4.101	5.3336	6.49002	4.17009	6.70959	5.87875	6.60475	5.97844	6.58366	5.55809	5.99022	5.66205	5.33882	5.4914	5.20014	5.12066	6.29732	3.96142	5.3014	6.8702	5.74838	5.67466	6.67525	5.6037	6.05447	5.53979	6.12186	5.72966	5.38722	4.51442	5.01435	4.51602
FUT6	5.92463	6.38263	5.78806	5.84238	6.26126	5.71633	5.94857	5.29461	6.22415	5.33431	6.47346	6.0467	5.79656	5.90845	6.23768	5.42621	5.06305	5.44194	6.20594	6.02179	2.67016	5.69076	5.64221	6.30372	5.83208	7.20298	6.50422	6.31953	2.67616	5.84084	6.01059	6.21121	6.69026	5.44704	3.95746	6.34871	6.54358	6.29795	6.19674	6.65205	6.4269	5.77905	4.53919	6.18523	6.5324	6.57227	4.95043	6.03123	4.78751
PPM1H	4.46178	4.70464	5.74654	5.77809	4.39494	5.20653	4.26884	5.36934	4.4735	5.4183	3.92395	5.14829	5.10429	5.95688	5.66213	3.85104	3.83847	4.8696	5.54717	4.76598	5.81729	5.6127	5.4441	5.48785	5.1738	5.0242	5.4305	4.71296	3.57905	5.24097	4.88304	4.47249	5.52291	4.05031	6.18687	5.458	5.41909	4.79081	4.43034	4.68653	5.19214	5.14903	4.68739	5.66057	5.40318	5.30451	4.80699	5.50431	4.97174
SHROOM2	2.83723	4.57134	5.67491	5.13415	5.14128	4.63904	2.23948	3.97843	2.71731	5.01342	3.57543	4.64226	3.95469	5.46521	6.19163	3.60721	4.20994	4.67214	4.79467	4.08372	5.69789	4.64263	5.17005	4.47133	5.00054	4.06102	4.82229	4.44996	2.46173	2.89008	4.54176	2.6588	5.69145	4.36517	6.15567	5.52944	3.75227	2.75605	2.75877	3.45266	5.01554	4.66577	4.4271	5.51418	5.03797	5.44898	3.47973	4.92293	5.40749
MTG2	5.2137	5.17331	5.1451	5.84539	5.38295	4.90926	4.77058	5.16222	4.72211	4.76719	4.48206	6.00815	5.01922	5.79254	5.95005	4.19763	4.54044	4.96419	5.61062	4.40095	5.23255	5.20566	5.26688	4.21683	5.68269	5.63185	5.41732	5.68137	4.92325	5.21307	5.67618	5.23805	5.79019	5.2871	4.61842	5.98865	5.31856	5.30959	4.65397	5.45408	5.63258	5.71963	4.72448	5.54517	5.33008	5.18483	5.03921	6.21377	4.9592
QSOX2	5.86318	5.3236	5.68602	5.63529	5.19555	5.69122	5.67825	5.91648	5.91521	5.35752	5.87935	6.13973	5.43704	6.02064	6.00352	5.30394	5.34746	5.72238	5.40692	5.6529	6.14836	5.333	5.37897	4.95523	5.591	5.40806	5.39946	5.61689	5.46153	5.7031	5.40725	4.9431	5.57826	5.70043	6.63229	5.88023	5.11317	5.06362	5.51416	5.63057	5.22209	5.38924	5.73836	5.72824	6.01552	6.43976	5.1367	4.92266	5.38148
PTP4A3	5.85023	5.66306	6.84614	7.77322	6.73279	7.43172	5.15306	6.28338	7.5878	5.89021	5.05205	5.15474	5.49268	7.40411	6.68221	5.71284	4.26424	6.01191	6.42685	4.83914	6.08793	6.55011	5.32682	4.71791	6.52204	6.86471	6.28738	6.89242	4.83238	6.91669	6.01018	7.40693	6.29686	6.76152	7.33573	8.87205	5.87219	5.23722	4.32822	6.6839	5.26492	6.4402	4.29671	7.42942	6.19001	6.01185	6.0961	7.10435	5.44105
CCDC86	6.62337	6.82805	6.88581	7.63536	5.86228	6.60533	6.79556	7.34423	6.39261	6.71639	7.03617	7.03907	6.82262	7.95881	7.59309	6.21108	6.59347	5.0282	6.30911	7.09107	6.57472	6.68764	6.79327	6.3015	7.3697	7.59488	6.68998	7.12981	7.29772	7.01545	6.81918	6.65938	7.57304	6.22962	6.06562	7.40565	6.60959	6.90203	6.37741	6.9366	6.98693	7.06684	6.32898	6.65526	7.05882	7.06801	5.98349	7.81569	5.9432
CREB3L1	8.04863	6.69713	6.99406	6.90149	5.38618	5.53011	9.32537	4.76802	5.54847	5.87842	8.63025	4.58557	8.04077	6.44028	6.22237	7.7456	8.58894	3.80285	6.35972	8.43351	4.63648	6.16487	6.84599	7.5926	7.71128	7.45948	5.79798	5.79106	7.58836	6.4228	5.5483	6.48044	6.02212	6.91642	4.55177	5.22407	7.04088	6.7051	8.19297	7.06559	6.7109	5.58545	6.41367	6.32523	6.32493	5.76187	3.69427	5.00158	3.53183
GPSM1	4.3067	3.92066	3.82085	5.17612	3.41119	3.1614	5.21279	3.42437	3.92873	3.32383	4.04663	3.61147	3.56875	3.29545	4.27504	3.96534	4.23186	3.3532	4.64683	3.50191	4.92348	3.60442	3.94042	2.77272	3.64853	4.33979	4.76921	2.93804	3.55217	4.65686	4.07963	3.576	4.0258	4.92608	4.90831	5.03949	2.74557	4.21668	4.20093	3.17672	4.39381	3.60289	4.42516	3.4959	3.90293	5.10794	4.28547	3.34583	3.46933
ROBO2	1.8294	2.81613	2.16848	1.88008	1.68468	1.80155	3.29719	1.64138	2.15414	2.03668	2.12485	2.17917	2.05722	2.28352	2.26375	2.03962	1.84803	2.77538	2.05857	1.99763	4.5088	2.18566	2.22312	2.81669	2.72437	2.84641	2.71573	1.76623	1.64614	2.76361	2.13211	2.14923	2.97404	2.79685	5.11401	2.86706	1.6837	3.84143	2.98147	1.84274	3.30944	2.44586	1.987	2.76604	2.07324	3.21034	2.43852	2.00972	2.29906
STIP1	7.64548	7.85433	7.83737	8.36013	7.50637	7.56318	7.4326	8.08568	7.31992	7.62721	8.55855	8.07692	8.5161	8.34101	8.40153	8.42644	7.67474	5.99635	7.76682	8.78641	8.03703	7.75567	7.64383	7.20054	8.42304	8.12354	7.69614	7.86875	8.57347	8.16241	7.76021	7.72002	8.30308	7.71878	7.5154	8.35224	7.19785	7.88485	6.93186	7.95262	7.90158	8.17706	8.15227	7.80639	8.03737	7.46385	7.35841	8.33788	6.98317
LINC00954	2.05353	1.79729	1.56167	1.81811	2.04603	1.84618	1.4894	1.7104	2.39344	1.99505	1.42848	1.77111	1.39602	2.04939	2.05222	1.61378	1.39602	2.51292	1.91993	1.43272	2.97007	1.68973	1.91879	1.47246	2.23596	1.82156	1.96182	2.27918	1.4699	1.94399	2.14933	1.79561	2.52979	1.90547	3.43656	1.83587	1.46642	1.57468	1.89977	1.52907	1.93003	1.81163	1.59732	2.09162	2.45214	2.38279	1.63863	2.05918	1.5869
KPTN	4.4153	4.19664	5.32915	5.72011	4.96382	4.30693	5.60327	4.44361	4.42462	4.20516	5.12784	4.50093	4.49874	5.06908	4.34769	5.12017	4.98462	3.63224	5.4197	5.23768	5.12674	5.2953	5.32932	4.41101	4.57891	5.07768	4.27032	4.34573	5.22542	4.54636	4.46501	5.01672	4.41588	4.66952	4.37326	5.05058	4.85658	4.92706	5.05294	4.66292	5.25303	5.26133	4.78511	4.8294	4.28259	5.13803	4.44812	5.48016	4.33536
POLR2D	5.26052	4.99486	5.56917	5.47284	4.94938	5.64432	5.41015	6.58602	5.66611	5.53017	6.09329	5.81133	6.23292	6.32866	5.9042	6.08022	5.82631	5.26258	5.65491	6.36149	6.35633	5.89746	5.7282	5.5869	5.73772	5.51349	5.77778	5.63559	6.02105	5.80472	5.7261	5.64886	5.82877	5.52769	6.63274	5.90026	5.11136	5.75934	5.52407	5.67193	5.38283	6.27545	5.95101	6.1752	5.80238	6.32015	6.109	5.87307	5.71607
CELP	4.88868	6.03153	5.23095	6.33004	4.16182	3.79461	3.5632	4.93585	3.71	4.05873	1.99645	3.16666	4.23133	4.40845	6.16066	2.1196	2.10926	5.45286	4.40324	2.33852	5.87348	3.68531	5.55875	2.60299	5.76934	5.87147	4.71926	6.41274	1.99645	2.57261	4.66237	4.52711	5.07658	4.55219	6.00997	5.36769	2.34685	4.76334	3.78245	3.24539	4.41455	5.01238	2.33311	6.42722	7.90127	5.73957	5.7833	4.91745	3.97528
BLM	3.48248	4.04197	4.86004	4.57137	2.88103	4.70938	4.6902	5.12863	4.71535	4.7785	4.9057	5.56132	4.50735	6.01369	4.65521	3.63157	4.48984	5.18029	4.8482	5.80604	5.78317	4.32396	3.8768	4.52181	4.74723	3.42523	4.57386	5.11543	4.84744	4.41298	4.31692	4.2218	4.85237	4.56777	5.78097	4.77972	4.08981	5.00268	4.40334	5.49049	5.19653	4.87066	5.19504	4.80667	4.79994	5.19333	4.45194	4.58982	4.60011
BLMH	5.26575	5.81923	5.9351	4.87421	4.65728	5.84784	5.75241	6.7578	5.79955	6.02552	6.42311	6.93932	6.44406	6.85877	6.40667	5.9692	6.51728	6.14143	6.20775	6.64696	6.57462	5.61468	6.40724	6.00596	6.0233	5.53981	6.66168	5.63554	7.04192	6.25204	6.04075	6.35294	6.04328	6.57712	6.46524	6.57676	6.38115	6.36468	6.27338	5.03936	5.90055	5.98184	6.10076	6.01344	6.19794	6.72694	6.20253	6.47779	5.964
ZKSCAN2	3.43039	3.54145	3.63755	3.98707	3.39016	3.03003	3.44027	3.6263	3.61207	3.57766	3.63201	3.82336	3.83214	4.19425	3.83081	2.99707	3.57615	3.84395	4.21455	3.46456	4.25601	3.54598	3.53713	3.14024	4.00223	3.55798	3.75351	3.72085	3.49858	3.7947	3.91161	3.40037	4.08508	4.13366	4.25722	4.15538	3.43334	3.42594	3.60423	3.53211	3.95763	3.50313	4.20828	3.79269	3.71664	3.75202	3.39151	3.62828	4.03209
ZDHHC3	6.26339	6.30015	6.12829	5.8924	5.85833	6.1256	6.09658	5.82377	5.99498	6.01993	6.66717	5.93275	6.92802	6.90127	6.4862	5.25956	6.2897	5.44588	5.91737	6.97351	7.10442	6.00146	6.35689	6.49238	6.4763	6.60898	5.79344	6.27515	6.18062	6.14763	5.74984	6.56577	6.21814	5.90876	6.56686	6.00232	6.15443	6.49241	6.7609	6.72762	6.70292	6.54453	6.37476	6.65836	6.36959	5.94476	6.18917	6.08117	5.45811
CSNK2A1	6.75798	7.05999	7.07322	6.95228	6.4838	7.60623	6.64938	6.59999	7.02267	7.4223	7.35006	7.32103	7.20233	7.11956	6.40453	7.18654	6.73129	7.32367	8.61594	7.41183	8.03118	7.39826	6.82838	6.69281	6.59608	7.00247	7.34723	6.34964	6.93349	7.91496	7.78709	7.16128	7.80788	6.92026	7.67492	6.92835	7.08731	7.00429	6.85762	6.63628	7.96739	6.82408	7.67181	6.39791	6.64834	7.95345	7.28652	6.95883	7.79962
ZNF696	4.37469	4.47331	4.58238	5.70206	4.17482	4.34861	4.25527	4.39131	4.73838	3.90167	4.50313	4.79534	3.71148	5.18107	4.95212	3.8071	4.24141	4.44301	4.32281	3.92232	4.50503	4.25978	4.20343	3.83649	4.69259	4.44543	4.40943	4.39406	4.46407	4.69671	4.22072	4.68485	4.95332	4.43335	4.53615	6.09103	3.70162	4.02905	4.33506	4.07982	4.50206	4.58641	4.10466	4.70786	4.50927	4.76376	4.12553	4.74254	4.05579
TSPAN6	8.4474	8.54272	8.82594	9.05395	8.10483	9.94451	8.5089	9.42207	9.15253	9.2332	7.49433	8.3952	8.32505	9.37366	9.17049	8.54713	7.68227	9.20022	7.5156	7.88771	9.14205	8.34667	7.95859	9.33466	9.52651	9.47076	9.57423	8.6579	7.78708	8.33156	9.01385	10.1701	9.92204	7.98545	9.12637	9.43936	8.48387	9.72165	8.06701	7.63568	8.9613	9.19562	8.32079	9.13202	8.78447	9.18064	10.1059	9.05883	9.67076
GPR157	4.73367	5.13173	5.42561	5.00246	5.21968	4.46509	4.06357	4.55	5.57477	5.28923	4.4663	4.98191	4.25379	5.46286	5.38743	4.75074	4.20353	5.61393	5.34361	5.45953	5.66659	4.5196	4.25576	4.61045	5.94934	4.61553	5.67257	5.46345	4.01317	4.50278	4.68303	5.50889	4.96261	4.21246	6.28027	5.91054	4.32622	5.1022	4.46187	4.82313	4.91371	4.22712	4.15607	5.00092	4.98077	5.06496	4.86783	4.57027	4.60245
HCAR1	2.15582	2.08331	2.39494	1.57328	1.62526	1.71088	1.57307	1.81935	2.09348	2.12743	1.96415	1.62223	1.5408	4.04348	1.80674	1.55335	1.59681	1.8626	1.61352	1.94813	3.09835	2.33444	1.5408	1.5408	2.88558	1.75888	1.555	2.18377	1.57246	1.99416	2.23624	2.46517	2.91589	1.85684	1.74756	4.00418	1.59054	1.86765	1.96017	2.34726	2.76445	3.12256	1.5772	3.74545	2.29519	1.71824	2.28796	2.42122	1.84997
BCORL1	4.1124	4.01763	3.97157	3.69962	3.74397	3.67943	3.91134	4.17502	4.18156	3.65015	4.17633	3.79901	2.97936	4.22054	4.41409	3.54581	4.31772	3.82058	4.61286	3.61667	4.12122	3.4427	4.03064	3.92258	4.35892	4.21087	4.30938	3.88475	3.68998	4.27953	4.16968	3.35451	4.58033	4.60619	4.14105	4.47331	3.12	4.06891	3.62049	3.98246	4.62318	3.40132	3.74038	3.88638	4.0359	4.27216	3.08865	4.30283	4.09566
IGF2BP2	6.26502	6.44651	5.87029	5.93012	4.9051	5.86995	5.8426	6.14972	5.78759	5.87779	6.36416	5.20333	5.10574	6.42037	6.22438	5.3316	5.90186	5.87778	6.34001	5.07495	7.29557	5.7851	5.92761	5.66429	6.77481	5.50084	5.91638	6.36466	6.56114	6.41774	5.95796	5.34863	6.21487	4.72648	6.60125	6.03425	5.62003	5.96718	5.93371	6.09395	6.19291	5.50691	6.71834	6.08908	6.15277	6.06756	6.03825	6.41635	5.74887
PCDHB6	1.98022	2.13438	2.33992	2.26776	1.9905	2.03392	2.19815	2.13175	3.4856	1.93997	2.09953	2.02621	1.93997	2.07625	2.24137	2.046	1.93997	2.25571	2.51767	2.09518	2.5678	2.04302	2.04398	1.9971	2.29134	2.15699	2.1257	2.35075	2.14701	2.39089	2.61316	2.08253	2.05611	3.16221	2.10155	2.23317	1.95776	2.19654	1.95815	2.0507	2.20399	2.03186	2.22801	2.08729	2.18541	2.00229	1.98357	1.96725	2.19949
AGR2	9.86798	10.094	10.5891	10.3184	7.42549	10.172	12.9518	8.51239	8.56273	8.61319	12.4583	9.08331	10.7704	10.3942	9.82478	11.3375	13.5143	7.32171	9.16646	13.6064	8.76109	9.95128	9.78246	11.1584	9.32196	9.66237	8.77487	10.0299	11.8952	9.63479	9.45347	9.22764	9.20509	10.448	9.3822	8.99962	10.3699	10.5203	10.9988	10.4493	10.1622	10.4433	9.51298	9.65944	9.29666	9.78596	9.39016	9.92885	9.19576
ZNF142	4.90559	4.58959	5.22369	5.00336	5.73368	4.13956	4.66283	4.84064	4.86302	4.34037	5.2145	4.99986	4.82822	5.65102	5.31217	4.10287	4.63817	4.90335	5.22901	4.7578	5.20136	4.83928	5.04303	4.35994	5.33939	5.38823	4.83444	4.93118	5.12467	5.12831	5.1266	4.54903	5.17184	5.15937	5.22721	5.18054	4.3701	4.41813	5.00308	4.93104	4.84433	4.72028	4.64705	4.96913	5.28914	5.4193	3.85765	4.80028	4.43838
KCNK1	5.1024	4.0221	5.12553	4.56358	5.9924	4.14624	5.90205	4.85947	4.96551	5.3016	6.51234	5.34741	5.8725	5.42765	3.8982	6.55921	5.71115	5.14798	5.08685	5.73259	4.24947	3.62104	5.46837	4.98482	5.36497	5.59763	5.34275	5.11578	6.59518	4.64783	4.44699	5.26722	4.95467	4.73773	4.01859	4.46846	5.10091	5.20817	5.58109	6.5085	5.20326	4.2109	4.56191	4.67574	4.48841	5.0219	4.78352	4.8636	2.87907
TCOF1	5.22343	5.85719	5.79121	6.01653	4.90743	5.42051	5.64208	5.60345	5.544	5.00214	6.22474	5.97898	5.14881	5.97572	6.18506	4.59583	4.82215	5.19711	5.69799	5.51416	6.1197	5.05912	5.38166	4.8653	5.96599	5.47057	5.54193	5.74181	5.67708	5.87138	5.57664	4.50783	5.83232	5.73367	5.17738	6.1658	5.25991	5.65447	5.35598	6.25207	5.86625	5.33567	5.08061	5.58649	5.60863	6.37567	4.87278	5.61634	4.94478
MAGEF1	6.43789	6.31275	5.79703	7.2024	4.92881	6.45273	7.08023	6.67818	5.67848	6.13901	6.36374	6.20101	6.34033	6.53935	6.11325	6.22458	7.11182	5.64539	6.35806	7.0519	7.40293	6.34067	6.186	6.00065	6.695	6.01741	7.13903	6.62914	6.57504	6.52227	6.60602	6.3483	6.60341	6.78583	6.57474	6.70153	5.7498	6.00912	6.89839	5.99093	7.04972	6.52688	6.95028	6.23491	6.62439	6.63052	6.3356	6.41384	6.08258
SPATA18	3.40032	3.18973	4.00782	2.01218	2.59859	3.88326	3.42302	3.753	2.94773	3.00715	4.19742	2.5674	3.92161	3.53841	3.68974	3.16052	4.75448	3.35518	3.43927	4.09888	2.67193	4.31498	4.43092	4.9711	2.90902	3.52848	2.86437	3.06565	4.39138	3.78016	2.64435	3.00396	3.05731	4.31234	3.90995	2.77976	4.38897	3.9913	4.92932	3.31749	3.80023	3.81356	3.43049	3.74772	3.60592	2.45003	4.18443	2.87416	2.94663
SLC25A13	5.16539	5.72284	5.30318	5.51283	4.20674	5.96623	5.37993	5.77017	5.50395	5.57527	5.40432	5.8654	5.35735	6.29141	6.0255	5.29027	4.7035	6.07081	5.17799	6.24613	6.61498	5.19993	5.72043	5.85413	4.92313	5.15164	5.10658	5.56875	4.68267	5.39812	5.81796	5.784	5.66551	5.75561	5.94938	6.41542	5.81287	5.94518	5.22478	5.70727	5.97345	5.54563	5.69722	5.55785	5.77255	5.78363	5.87308	5.60158	5.775
SMYD5	6.08462	5.60274	5.9076	6.13891	5.89505	5.65418	5.76613	6.51615	5.58673	5.35708	5.47417	5.69822	6.53634	6.229	6.45404	5.7725	5.4904	5.2253	5.80606	6.07471	6.21521	5.84201	6.16545	5.22615	6.5177	6.38741	6.33147	5.8049	6.06487	6.18557	6.14087	5.85399	6.2595	5.67902	6.21701	6.56578	5.15197	5.39804	5.88625	5.6955	6.23296	6.26184	5.68367	6.12692	6.23625	6.47503	5.99546	6.44524	5.75351
STRA6	2.00995	2.80619	2.71679	2.58869	2.48277	4.61159	2.67431	4.1508	5.36318	2.72074	2.72097	2.2919	3.01336	2.45792	3.27093	3.59194	2.00594	3.35893	3.51061	2.68653	5.35367	4.06813	3.90197	2.62538	2.93805	3.62705	5.46803	2.5487	2.11956	3.46324	2.58481	3.31838	3.22878	3.20389	6.29816	4.06957	2.53957	3.06499	2.77112	3.07688	2.70723	3.10447	5.66434	3.5403	3.4373	2.59289	2.52682	3.69396	2.65215
GRB14	2.44171	1.87585	2.22894	4.22598	1.82334	3.55713	1.54879	3.83154	3.39249	2.2617	3.62934	2.07259	3.52217	2.91889	2.50315	3.42975	3.80615	2.66055	1.91489	2.01156	4.47516	1.51036	3.35066	3.91714	2.64927	2.08784	3.24844	1.54156	2.02122	2.73327	3.045	2.36512	1.91591	3.20247	4.00329	4.3433	3.23099	1.96417	1.89957	1.71495	1.76618	3.09131	2.54222	3.90712	2.27554	5.15724	1.78345	3.78623	1.66613
ZNF850	2.49637	2.54487	3.14078	3.39254	1.8655	2.44776	1.61867	2.60382	2.65661	3.66935	1.68742	2.51338	3.71449	3.94033	2.83611	3.76868	2.32541	3.85018	2.63464	1.81714	3.18164	2.4202	2.73779	2.31486	3.12457	2.57113	3.37887	2.62192	3.72628	2.52781	3.13097	2.66551	2.81358	2.67006	3.47626	3.41982	2.18878	1.75486	2.60635	2.43266	3.13922	2.9035	3.14237	2.9678	2.7331	2.96054	2.64534	2.36395	2.48776
GRINA	7.3767	8.22967	8.05534	8.70007	8.39741	8.32885	7.28336	7.4658	8.54725	7.54717	7.94319	8.50727	7.77634	7.18086	8.07885	7.69742	7.44066	6.99208	7.95182	7.22244	7.26832	7.19606	8.02063	7.00724	7.61668	8.63693	7.79073	8.10564	8.2626	7.86944	7.58215	8.78334	7.92916	7.39795	7.90973	8.86015	7.74779	7.84921	6.8948	6.84465	8.22893	7.56901	6.19758	8.4712	7.71731	8.32295	7.23284	8.35313	6.05682
EEF1D	6.99645	7.08687	7.21261	8.22714	6.64745	7.8754	7.29873	7.54517	8.29016	6.645	7.04404	8.19578	6.6658	7.24245	7.51107	7.26572	6.72901	7.09586	6.97931	6.82876	7.41879	7.50786	6.84514	6.40466	7.02937	6.80792	7.14275	7.50879	7.13509	7.59133	6.97743	7.11233	7.2427	7.32184	7.13467	8.47208	7.15125	7.65063	6.98126	7.0282	6.96029	7.60897	6.14576	7.30835	6.70881	7.70383	6.82098	6.94855	6.24254
DARS2	5.40845	5.96951	6.33018	6.25156	4.70968	6.68968	5.40961	7.1114	5.5332	6.19465	6.63281	5.92332	5.8921	7.50794	6.5032	5.56569	5.78255	5.92639	6.5144	6.28813	6.38973	7.38014	5.35504	5.75293	6.42786	5.99259	6.1497	5.93186	6.3794	6.23491	5.63457	5.37498	6.11914	6.62629	6.14706	6.57334	6.15695	6.34647	6.05377	7.03199	6.65141	6.56281	5.9066	6.69727	5.95942	5.80109	5.91672	6.60899	6.03648
SLC7A5	5.67556	6.86109	8.22203	8.97696	9.21874	8.06124	5.78759	6.78449	8.57202	6.81395	8.54403	7.75757	6.5314	8.47536	9.26383	6.66174	7.23488	6.62672	7.73238	7.71896	7.6366	8.23976	9.01397	7.66039	6.95505	7.81368	6.902	8.84756	7.20726	7.3454	6.41199	6.22223	8.39136	6.19741	8.04261	8.68702	8.22607	7.10469	6.69198	8.13491	7.69102	7.17877	6.35836	8.99562	7.64204	8.15684	6.35048	8.06839	6.60346
AS3MT	2.66172	1.86971	1.91462	2.22811	1.9111	2.0509	2.01723	2.588	1.74624	1.74624	1.82529	1.8426	1.74624	2.23059	2.14054	1.95703	1.74624	1.7849	2.0753	1.92234	1.98991	1.74624	2.65818	1.74624	2.25201	1.74624	2.13209	2.10631	1.74624	2.34323	2.72309	2.06032	2.60707	3.02728	2.41975	2.35054	1.80455	1.86146	1.80583	1.89488	2.27705	2.67798	1.74624	2.53145	2.05477	1.88312	2.15406	2.60382	1.92891
NCAPD2	5.75868	6.50944	5.75069	6.85832	5.53699	6.81178	6.49593	6.59567	6.12116	5.86044	8.02277	6.83066	7.28187	7.39404	7.18904	6.3518	6.31911	5.77473	7.09477	7.16293	7.20203	6.56704	6.67304	6.16209	6.99793	5.8591	6.64527	7.07734	7.58715	6.9517	6.1823	5.81599	7.08729	6.17153	7.52847	6.8554	6.52626	6.85842	6.37674	6.67757	7.43952	6.49637	6.93011	6.83779	6.88136	7.11961	5.33638	6.40546	5.82924
GET4	5.99897	5.3293	4.60049	5.32797	5.01996	5.17885	5.31504	4.90633	5.64306	4.31103	4.64592	5.61808	4.71874	5.17177	5.90692	5.57333	4.78881	5.18174	4.94041	4.30258	5.16432	4.51191	6.21433	4.56843	5.87299	5.05675	5.83344	5.30199	5.33865	4.82151	5.1843	6.0084	6.18647	5.12781	4.97825	5.70158	4.69527	4.98016	5.217	4.66647	5.56893	5.12412	4.65265	4.96474	5.45053	5.70796	5.22001	5.52688	4.89584
ADRM1	8.49967	8.52051	8.38032	9.07624	8.85005	7.9165	8.03544	8.50576	8.17928	7.60806	8.06607	9.26741	7.96495	8.77382	9.60429	7.91145	7.72018	8.06439	8.88772	7.99418	7.94257	8.18969	8.93883	7.47229	8.8439	9.16387	9.0484	8.86441	8.26837	8.24037	8.93873	8.84044	8.98756	8.26653	7.76997	9.09613	8.28265	8.88662	7.98166	8.55529	8.91728	8.98443	8.23681	8.76237	8.72314	8.10661	8.08469	9.52883	7.95613
CAD	4.93139	5.24854	5.72278	5.52242	6.26025	5.27365	5.04316	5.47878	5.53383	4.72172	5.37312	5.54701	5.69874	6.10107	6.05066	5.25162	5.12547	5.10591	5.90327	5.51911	6.04374	5.47515	5.6622	4.86589	5.61889	5.81485	5.02671	5.45937	6.06295	5.58773	4.96851	5.03564	5.72113	5.13253	6.01646	5.89101	4.82102	5.00916	5.43803	5.40737	5.68904	5.26002	5.20398	5.51176	5.54645	5.97841	4.25926	5.36414	5.36587
MCM10	3.37359	3.70981	4.64752	3.76106	3.24289	4.06736	4.10922	5.16724	4.43302	4.424	5.47004	5.18391	4.87789	5.1694	4.97697	4.9169	4.63811	4.2469	4.08952	5.56546	4.77625	4.42615	3.80749	4.17164	3.99617	3.4484	3.99288	4.39614	5.69652	4.73954	3.61176	4.06025	4.37984	3.66621	4.6349	4.52601	3.59148	5.08454	3.59542	4.86295	4.11331	5.37602	5.85691	4.61772	5.00741	4.39365	4.64849	4.24679	4.24357
FGF19	2.06994	2.16223	2.62203	1.87088	2.0002	3.97406	1.94478	5.79633	6.4994	2.42408	2.05025	2.87546	2.07778	1.87088	4.01295	2.34797	1.9978	2.91243	3.87598	2.00877	4.48559	2.57943	4.32882	1.87088	2.2017	2.76013	1.90365	2.28404	1.87087	2.36336	2.22737	1.93585	2.21832	2.59356	5.36007	2.64049	1.89436	2.73887	1.98629	4.17548	4.46578	2.77725	8.12543	3.24733	2.18574	2.91226	2.90415	2.2704	2.4415
CDCA5	5.25387	5.94861	6.86613	6.8187	5.29312	5.88753	6.17944	6.85808	5.99966	6.49217	7.25916	7.32987	7.26194	7.88322	7.15187	6.45939	6.66761	4.63493	6.20898	7.49184	6.44498	6.12456	6.48256	5.59757	6.59461	6.39534	5.77084	6.92985	7.50447	6.73918	6.11841	6.29547	6.93184	5.56959	6.64505	6.85022	5.8413	6.45632	4.90197	6.76483	6.66998	7.03561	6.48521	6.73725	7.12241	7.20993	6.23376	6.63658	5.62015
AGT	4.14856	6.44447	7.79353	5.24081	4.67411	6.18464	6.20358	5.25887	5.7365	6.86394	5.42149	6.11932	7.13267	7.00394	8.26702	5.94093	7.06722	5.26486	6.63456	5.34567	8.29931	5.76288	8.77512	5.27245	6.56156	6.884	7.21231	5.90248	3.56237	5.96788	6.09923	5.9563	7.63576	7.96547	7.78699	6.57182	5.23547	7.055	5.67116	7.1904	6.65541	6.69535	5.28586	8.68667	6.41865	6.0227	7.63051	7.2225	5.41047
GPR143	3.42943	4.9664	4.26648	5.58559	5.37494	5.32039	1.88626	4.01745	4.87814	5.40634	2.46279	4.92191	4.58832	5.04587	6.70541	3.85629	3.05443	6.0655	4.0667	3.66269	5.16151	4.2641	5.67401	3.93836	4.72712	4.18343	5.26263	4.53655	1.73555	2.30592	5.29005	2.38072	6.1057	4.30514	6.28322	5.67834	4.27729	2.08119	2.21666	2.85796	4.54384	4.98945	2.46999	6.08662	5.88717	6.02444	4.72215	5.86098	5.35181
TTLL4	4.28788	4.557	4.76273	4.39734	4.173	4.58192	4.41208	4.80678	5.00349	4.51334	5.19785	4.92142	5.09414	5.13256	5.21627	4.34196	4.46842	4.62224	4.91306	4.78435	5.56548	4.58683	5.0291	4.28211	4.82506	4.51202	5.22201	4.80884	5.0513	4.72719	4.63367	4.20639	4.81571	4.38971	5.54845	4.80313	4.59555	4.39179	4.61275	4.94827	4.81988	4.71482	4.77705	5.66833	4.93274	5.13446	4.44142	5.03504	4.33957
MST1R	7.60227	6.47112	6.9941	6.4992	7.87364	5.73504	6.8113	6.44708	6.23258	6.22133	7.41763	6.88703	7.66549	6.61763	6.64717	4.73644	6.80624	6.12729	5.65721	6.87849	5.90013	6.80333	7.09476	6.41933	6.83075	6.80855	5.96971	7.2005	7.40258	5.83972	5.21026	5.65223	6.69468	5.97773	6.45933	5.81356	5.77831	6.38081	7.88584	7.25738	7.31131	6.41204	7.39586	6.7839	6.82137	6.31439	5.09913	6.55156	5.19826
INPPL1	6.60368	6.21414	6.20333	6.43873	6.46848	5.78013	6.29118	6.03534	6.22097	6.17112	6.33394	6.10399	6.05348	6.42752	6.93224	5.7967	6.15659	6.07707	6.32948	6.41053	6.27759	6.1687	6.48057	5.90285	6.70036	6.56658	6.01789	6.655	6.31716	6.65587	6.13672	5.57862	6.51975	6.56052	6.44557	6.62198	6.07376	5.849	6.16062	6.53701	6.61709	6.22351	6.07622	6.7203	6.58944	6.56198	4.83732	6.19942	5.31439
TTC30A	3.4369	3.44444	2.67573	2.79336	2.64542	3.78747	3.22407	4.25903	2.87585	3.47313	3.22827	3.34541	1.89074	4.08264	3.3411	3.25801	3.34307	4.25853	3.63841	3.62737	3.8463	4.09979	3.32003	3.4041	3.59696	3.5009	4.209	3.56887	1.58068	3.6932	4.28029	3.36278	3.24645	4.74844	4.28294	3.53077	2.95185	3.54838	2.92766	3.34565	3.54191	4.48092	3.06031	3.50333	3.58412	4.45197	3.71966	3.35248	4.18558
NBL1	7.92966	7.67855	8.83558	9.17863	8.65393	7.44295	9.26084	5.82322	7.94576	7.33554	8.11683	7.99466	9.06134	7.6759	8.33033	7.91253	8.37746	7.24136	8.27892	8.13296	7.27451	7.75521	8.41778	8.16496	7.71522	8.45422	7.72835	7.82319	8.21263	7.84295	8.14677	7.92843	8.42666	8.65227	7.16116	8.34776	8.27468	8.27919	8.65584	7.96171	8.19979	6.9738	6.7833	7.47985	7.89894	7.73516	7.8701	8.55249	6.66029
GPR19	2.17226	2.59552	2.29812	3.51164	2.47261	2.91864	2.16993	2.82883	2.98332	3.55893	2.23977	2.35556	2.57383	3.12221	2.79956	2.97396	2.95612	3.01971	2.76394	2.59817	2.72654	2.95002	3.04399	2.29187	2.57044	2.10571	3.12974	2.81874	2.77289	2.78708	3.17245	2.83006	2.42055	2.9783	2.66791	2.738	2.46594	3.01342	2.74055	3.21645	3.08382	2.93891	2.34127	3.20958	2.92416	3.50336	2.46854	2.9315	2.7812
CBR3	6.53142	4.06444	5.34929	3.91609	4.21951	4.41462	4.73411	4.28484	5.12876	4.68059	5.49487	4.74454	5.71025	4.93807	4.75644	5.0022	6.36542	4.96036	5.17656	6.38128	3.63327	6.13653	5.45364	6.00645	4.65024	5.14323	5.51098	4.39551	7.127	4.99996	5.01708	5.40905	4.70993	6.02258	4.29239	4.71591	4.5589	5.63313	5.92223	6.57829	4.96317	6.64863	3.73491	3.89458	5.73109	5.59094	4.92097	3.33135	4.48115
PRPF40B	4.14776	4.10379	3.79361	4.06001	3.92784	3.9565	3.73166	3.88976	4.35349	3.61522	3.42197	4.43144	3.5504	3.88181	4.69321	3.67617	3.03805	4.29338	4.12836	3.23255	3.95137	4.16278	4.8536	3.72672	4.06452	4.0359	3.88435	4.32823	3.23179	4.06529	3.73412	3.49084	4.20907	4.4598	3.92604	4.07794	4.40605	3.89728	4.53914	4.11154	4.48236	4.0285	3.63168	4.29471	3.9626	4.05786	3.01536	4.33567	3.5302
SCRIB	7.4059	7.27547	8.1619	8.49395	8.03308	7.20833	7.43203	6.86902	8.16175	6.37938	7.46226	8.00298	6.49067	7.41909	7.76776	5.45963	7.02659	7.1907	7.09199	6.77761	7.4212	6.79059	7.41611	6.93169	7.21088	7.78227	7.08302	7.3834	7.45315	7.49985	6.52563	7.39909	7.42544	6.78539	7.84922	8.76734	7.17939	6.86017	7.32705	6.88435	7.25123	6.85493	6.65049	7.24363	7.24983	7.72193	6.3149	7.12968	5.95902
SNAPC5	4.77391	4.88042	4.83852	5.38341	4.66764	5.18433	5.36435	5.72856	4.92254	4.91944	4.70067	5.01597	5.50116	5.70209	5.01853	5.30651	5.25967	5.3414	5.36628	5.46852	6.06107	5.35713	4.82198	5.14102	5.50302	4.93132	5.28013	5.26993	5.39406	5.34825	5.75757	5.52072	5.72492	6.14088	5.90751	5.66603	5.1144	5.72071	5.47446	5.41721	5.50585	5.62403	4.8821	5.21941	5.3827	5.62872	5.51385	5.78311	5.26903
CRABP2	3.02095	4.8631	5.03324	5.3445	6.45956	3.70648	6.41188	4.32329	6.71539	3.65395	5.16642	5.31222	4.83418	3.55351	4.93159	7.6445	5.77744	4.50979	5.90407	4.73017	5.66272	5.58806	5.23204	4.32506	5.09233	5.59233	4.94998	3.14754	3.5493	6.57374	4.65034	4.43306	4.50326	6.50898	4.50437	6.69712	3.69606	5.81214	4.54877	5.69873	5.60699	5.57298	8.21881	5.92513	4.41628	3.89077	4.27323	6.29556	5.6104
BMF	4.47668	4.4498	4.42759	4.84612	3.56564	4.05352	4.9068	3.27338	5.19032	4.01464	4.3996	4.5526	4.47518	4.63293	4.41151	4.71375	4.31102	4.47837	5.24465	3.87051	6.31806	4.05151	4.46306	3.99953	4.92682	4.42407	4.98403	4.34759	3.71413	4.7551	4.44843	4.24177	5.2881	5.3363	6.28954	5.49606	3.9304	5.36044	4.13771	4.61004	5.22133	4.38978	4.52399	4.98405	4.55097	3.99711	4.12012	4.51144	3.80784
NKD2	4.26376	4.7861	5.43241	7.05911	7.35915	6.25038	6.06306	4.36847	7.88756	5.50587	4.77359	6.44639	4.61409	5.85417	7.2439	4.43094	3.05026	5.99227	6.01851	3.62863	7.15955	6.2461	6.65041	4.82668	6.81669	5.59713	6.58347	5.41399	2.74536	6.72232	5.96964	6.12449	6.51344	5.66049	7.05443	6.56907	5.26224	6.11922	6.0002	6.4307	5.67768	5.53745	5.66792	7.51753	5.87432	6.08493	5.99928	6.44291	5.12045
SLC4A2	5.62769	6.6098	6.18934	6.28173	6.4629	6.17202	6.65133	6.89173	6.9741	5.37586	6.53728	6.99495	5.9192	6.81049	7.35533	6.82774	5.89785	6.08881	6.65745	6.37572	6.67424	6.32768	7.28605	6.14001	6.3721	7.05034	5.49862	6.78406	6.36893	6.49603	6.16052	5.87815	6.39927	6.6464	6.71049	7.09858	6.91098	6.58335	5.90903	6.70885	6.73256	6.32165	6.73942	6.84223	6.74737	6.76602	5.47619	6.66022	5.79251
SMG5	6.54128	6.89697	6.7233	6.75882	7.0812	6.40451	6.18445	6.27606	6.80458	6.00166	6.43736	7.00846	6.31499	7.02674	7.39186	5.94752	6.21186	6.3403	6.97679	6.33127	6.63732	7.05086	6.76656	5.91214	6.89649	6.93436	6.76568	7.17229	6.33147	6.64724	6.5525	6.4889	7.00209	6.94284	6.49359	7.06739	6.54746	6.17312	6.44548	7.62603	7.3651	6.65748	6.49033	7.09258	6.6917	6.79152	5.33039	6.96931	6.0304
CERS4	2.88165	2.81258	3.2786	4.81545	2.60196	3.46527	3.09153	3.51943	3.14693	2.96126	2.91061	2.7907	3.70353	2.67302	3.73168	4.72305	2.76188	3.54609	4.32692	3.05692	3.23776	2.97201	4.03451	3.1721	3.37958	3.53336	4.51018	2.78633	2.83717	3.70909	4.72466	4.39428	3.75142	5.0498	5.75984	5.69349	2.47517	3.91879	2.43521	2.62427	3.7825	3.88754	3.17984	4.36419	4.04978	3.84544	4.05101	4.62188	3.04791
COCH	3.64283	2.88577	3.43585	4.63098	3.12628	4.24907	3.45416	5.83644	3.86913	4.18846	2.62423	3.30615	3.48466	7.05331	4.06817	3.04653	2.7334	4.59309	3.50967	5.13131	3.72748	3.61292	4.49086	4.17367	4.44712	3.22657	5.21209	3.62608	2.75232	3.97747	4.6938	3.68314	4.41316	4.7701	5.04092	5.89836	2.71449	4.34401	3.94049	3.2758	3.28578	5.80412	3.01022	3.36191	4.74879	4.46802	4.57035	4.03067	3.7634
DYNC1I1	1.75914	1.97622	1.99954	2.44798	1.77199	2.17083	1.77914	2.04515	2.07755	1.82465	1.86633	1.83324	1.99218	2.27219	2.23415	1.8892	1.9124	2.64391	2.37443	2.13587	4.36807	1.89582	1.83812	2.29369	2.04536	2.41196	1.99949	1.75192	2.06987	2.47166	3.26203	1.96354	2.11172	3.49324	3.11621	4.20907	1.71972	2.23493	1.77597	2.32747	2.36075	4.18184	1.89729	2.67224	2.07678	2.09091	2.83487	1.80863	2.12471
CMBL	7.86758	7.08862	6.54624	6.91435	3.35325	6.35482	7.36156	7.0647	6.21155	6.93087	8.00193	4.34922	8.0323	7.32914	6.80337	8.12936	8.27215	6.18618	5.59402	7.79017	6.74996	7.68685	6.83554	7.0312	7.69685	6.35142	6.5579	6.90442	8.17184	7.41196	5.85743	7.29772	7.22823	6.82822	5.93217	7.09001	6.78359	7.09305	7.42009	7.59527	6.40053	4.36972	7.50562	7.14876	6.62021	6.7569	7.94242	6.41405	6.14127
HOXD11	2.05329	2.16203	2.35571	5.96495	3.73106	2.32303	2.36623	1.95026	3.01074	2.21065	2.44598	2.07318	2.33101	2.5368	2.85071	2.33174	4.05064	5.64788	4.25223	2.48442	3.68477	3.86517	3.22415	2.40281	2.09037	2.70429	5.16918	2.53418	3.00577	2.50654	4.11932	2.1655	4.29256	4.79337	6.31498	5.32364	1.97645	3.48115	2.62771	2.30181	2.57254	3.63806	2.17534	2.36517	2.42964	3.07867	2.79788	1.9004	4.97401
ZFP41	4.59401	4.13998	3.97474	5.53381	4.16072	3.76085	4.02008	3.52576	4.57531	3.49074	3.995	4.42277	3.16338	4.67916	4.20489	3.25433	3.93837	4.37393	3.98762	3.748	4.32005	3.59214	3.79307	3.15159	4.36139	4.58575	4.09288	4.04826	3.59929	4.18789	4.20148	4.47592	4.626	4.31387	4.29107	5.79145	3.26617	3.65001	4.04347	3.54336	4.17751	4.08667	3.69406	4.34924	3.99103	4.91756	3.09377	4.03619	3.42925
LINC00888	3.32112	3.65847	3.85679	3.76088	3.27317	4.55954	2.64506	3.40774	3.8627	3.02753	4.43117	3.50229	4.75199	4.14206	4.33301	3.35518	2.89405	3.41792	4.16261	5.31099	5.6619	3.88385	4.7768	3.75603	4.86625	4.19527	4.75542	2.62175	2.77661	4.24105	4.00568	3.28734	3.63398	5.08317	5.12757	4.51201	3.77538	4.82254	4.30634	3.15872	4.50186	4.22584	5.36764	4.02018	4.26051	4.42572	4.39852	4.51209	3.34797
NRSN2	3.00911	4.50323	4.24735	5.62535	3.33775	4.25978	3.12591	3.92085	5.10553	4.1966	3.84178	4.24218	4.1201	3.97061	4.4962	4.67236	4.02216	3.73769	5.63752	5.29114	5.40895	4.94275	5.23837	3.0009	4.26636	5.00026	4.90258	3.35567	3.82303	5.86931	5.09864	3.78773	4.70025	5.99289	5.4382	4.7895	5.24536	4.97297	4.36009	3.81128	4.84469	4.90557	4.59	4.20759	4.42635	3.85698	3.85479	4.96367	3.30197
ASCL2	5.75946	6.01589	7.31701	8.5446	7.4139	7.13422	6.06036	7.68333	6.32073	6.9993	5.36055	6.85492	5.18833	6.6132	7.79161	4.14063	4.32802	6.10922	6.37935	4.90978	6.7767	7.19874	8.47746	7.00537	7.07464	8.18658	6.20793	7.39339	4.93717	7.20483	6.77574	8.04805	7.31484	5.78244	7.10677	7.27074	6.58913	5.97787	5.78741	6.15914	5.83393	7.08837	2.00358	7.67369	7.14944	6.72126	7.93444	8.03245	6.80975
NR3C2	4.8738	5.48944	5.49664	6.21878	3.05256	5.30481	6.29408	4.73681	4.40972	5.70026	6.66772	3.6829	5.68579	8.10164	6.20731	4.79601	6.27919	5.5721	5.32484	6.66567	3.85774	6.01354	4.1731	6.43954	4.83796	5.48075	4.63659	6.02865	6.0012	6.10261	5.29802	4.81226	5.90663	5.8277	4.02282	5.625	5.50073	4.3573	5.8866	6.2898	5.50226	5.72464	6.13011	5.54377	6.17123	7.01892	3.26987	3.82577	4.31685
RGN	3.629	3.19874	2.61725	2.84313	2.42887	2.36852	2.40263	4.28138	2.79904	2.45879	2.34375	2.22621	2.2232	2.45733	4.5622	2.47715	2.37536	3.06581	3.20071	2.39345	3.05793	2.30111	2.38993	2.86716	3.53811	2.86035	2.39834	2.26309	2.34257	2.91465	4.2416	3.12722	4.54506	3.53923	2.85928	4.25565	2.17895	3.45273	2.40996	2.15807	3.50429	4.19366	2.15807	2.40712	3.07433	5.55349	3.58394	5.29964	2.84222
SNCAIP	2.78351	3.05349	2.94408	3.00797	2.19258	3.18482	3.75922	2.15751	2.77814	2.46237	2.45879	2.63992	2.33813	3.55302	3.10092	2.61701	2.11681	3.9348	3.20895	2.5005	5.74986	5.41734	2.89574	3.13849	2.91197	2.76901	2.86254	2.5168	2.08779	3.31157	2.47568	3.05208	3.04554	4.1449	5.12082	4.03425	2.24206	4.20964	2.45942	3.40756	3.16227	4.12783	2.25947	3.84109	2.75098	3.40672	3.103	2.32922	2.98737
ZG16B	7.63347	7.57332	6.56259	6.30864	7.69484	8.34446	7.10281	7.34525	7.31659	7.21086	9.04588	7.0527	4.70178	4.94983	7.77521	6.8957	8.48233	2.90501	6.02883	7.21424	5.65527	8.4978	7.30918	7.88486	6.40506	7.12344	6.08711	6.80102	3.7912	7.61338	5.32503	6.34511	7.24718	5.53758	6.11331	5.85399	8.56904	5.11302	7.08861	7.60339	6.36938	6.70223	5.74715	6.72088	7.6511	8.02466	7.19714	7.10577	7.12602
MYO7A	3.92212	3.40536	3.24935	3.91879	2.79482	2.60635	4.12413	2.58677	3.57231	3.34693	3.34408	2.89942	2.95364	3.39433	3.98411	3.3305	3.34122	4.33835	3.50534	3.33356	4.77894	3.13832	4.09366	2.45572	4.50948	3.55494	3.77521	3.83433	3.29148	3.59091	3.68577	2.89651	4.18639	3.23782	4.27973	3.84889	2.52156	2.72087	2.96496	2.4723	3.32919	3.28477	3.2846	3.89095	3.93608	3.73533	2.89857	3.92851	3.08139
SERPINB6	5.98153	5.55477	5.68481	5.10027	5.58311	5.27892	5.5267	5.0257	6.31511	6.0735	6.4886	6.41246	6.39297	4.84823	5.73731	5.60292	6.42411	4.61804	5.4398	6.11048	5.02174	5.99212	5.87673	6.09864	5.52818	5.89469	5.80335	6.26697	6.27148	6.09759	6.27264	5.66928	5.51733	6.06373	5.17527	5.23876	5.98409	6.92419	6.54954	6.39774	6.28286	6.11047	6.25474	5.44317	5.8964	5.66433	5.58026	5.9561	4.84767
EDARADD	2.05265	2.19598	2.35779	2.11165	2.01913	2.32576	2.11107	2.15838	2.1804	2.30236	2.49282	2.15881	2.59928	2.26934	2.35561	2.46966	2.13876	2.38136	2.65903	2.30213	2.19723	2.08851	2.18674	2.15638	2.15089	2.35847	2.41956	2.07585	2.27081	2.5156	2.08257	2.17559	2.34067	2.5513	2.34948	2.26625	2.11886	2.49729	2.0639	2.11166	2.17913	2.38857	2.4245	2.14246	2.66202	2.13685	2.05545	2.08592	2.22524
NAB2	6.13368	4.61844	5.1295	5.49088	4.1798	3.79356	4.23032	4.14173	4.8816	3.97214	4.68399	4.85969	4.82503	4.70683	4.94753	5.45771	4.58297	4.47633	5.35592	4.47741	5.07676	4.35006	5.3242	4.19127	5.56516	4.8308	5.14323	3.8317	4.67439	5.03902	4.60368	4.1515	4.91078	5.76467	5.47117	5.94901	3.85111	5.12086	4.92397	4.43213	5.33705	4.8875	5.21702	4.73835	4.70919	4.15792	4.12149	5.45852	4.13727
SLC3A2	7.88601	7.0046	7.7312	8.92914	8.31635	7.95003	6.81758	7.3949	7.99406	7.61495	7.69494	7.92684	7.26738	8.10029	8.74066	7.47746	5.87656	6.70886	7.77679	7.77084	7.50168	7.83198	8.59071	7.36576	7.70987	7.75231	7.36274	8.27188	7.57248	7.50474	7.50939	7.30727	8.02559	7.31667	7.92094	8.62062	7.95548	8.18804	7.10425	7.88081	7.81781	7.62647	7.99043	8.14626	7.67754	7.95852	6.97484	8.25169	7.15201
EFTUD2	6.05107	6.26341	6.48463	6.7305	6.37226	6.1625	6.10165	6.96344	5.97333	6.34101	6.49907	7.0158	6.96424	7.21266	6.70874	6.35198	6.28584	5.89971	6.63099	6.7701	6.46171	6.38861	7.01778	5.96481	6.67966	6.80886	6.59416	6.34042	6.86298	6.54203	6.45609	6.6613	6.66374	6.35212	6.49543	7.09768	6.26486	6.47275	6.15865	6.38798	6.67481	6.43171	6.37175	6.41362	6.50734	6.65171	6.21837	6.5358	6.1506
SDR16C5	6.89342	4.53552	5.83777	2.12102	2.23666	6.19945	4.80086	4.78367	8.66239	5.1242	8.04808	7.77169	4.28048	5.13184	3.95134	7.28351	7.58708	3.11991	2.65571	7.84772	2.92526	3.42392	3.8068	6.69225	3.46077	5.74031	6.98831	2.3589	7.29	3.75159	3.04474	3.37576	2.92889	4.4361	2.53595	3.12716	3.80901	5.42232	6.98654	6.96991	5.88413	4.31762	5.74175	5.46654	4.42285	2.81637	3.52412	3.88293	2.4828
PARP3	5.47989	5.08742	4.46215	5.84695	5.11194	5.40177	6.09582	5.16648	4.81393	5.41291	5.61841	4.91821	6.55608	5.18971	5.72606	5.56389	5.65352	5.10384	5.32361	5.52155	6.56215	5.94819	5.88233	5.64744	6.12301	5.63497	5.48365	5.2274	6.17773	5.74341	5.08946	4.48757	6.08793	5.68276	4.95576	4.71706	5.52187	5.58157	6.16491	5.56979	5.29123	5.7495	7.20184	5.57668	5.92768	6.21529	4.96071	5.58444	4.96011
PRKAA2	1.70836	2.54336	2.05605	3.81496	1.70139	1.72342	1.71118	1.77032	3.73338	2.03043	1.71792	1.71152	1.72066	2.54354	2.23305	1.78183	1.99077	2.7897	2.25389	2.46433	1.85769	2.24444	1.8411	1.79724	1.89723	1.94934	1.71841	1.77843	1.73934	2.82668	3.09668	1.7845	1.88115	3.69849	4.38232	4.26076	1.70749	1.79519	2.68421	1.73265	1.80736	1.80282	2.28476	2.12373	2.25659	1.71586	1.73132	1.81787	2.17598
TSNARE1	4.81231	4.66932	4.9343	5.85992	4.78705	4.53132	4.60413	4.06354	5.91236	4.34035	4.69313	5.36662	4.71879	5.09604	4.74711	4.13364	3.92962	5.24725	4.73877	3.90948	4.75832	4.39669	4.81514	3.68586	4.40512	4.72895	4.45755	4.63308	3.90967	4.66813	4.34698	4.47286	4.91611	4.30474	5.09614	6.21851	3.86464	4.09757	4.56694	4.43512	4.8597	4.7216	3.964	4.8153	4.58624	5.31629	3.9089	4.60052	4.14263
ARFGAP1	6.74447	6.44273	6.82862	6.84877	6.9313	5.74506	6.462	6.51387	6.39642	6.1873	5.95406	7.41672	5.90135	6.535	7.18716	6.43594	6.01527	6.30077	6.89358	5.84117	6.87406	5.82043	7.1542	5.504	7.08225	6.8428	6.81608	7.33995	6.20599	6.21911	6.85912	6.55336	6.74219	6.39029	6.89444	6.97239	6.06856	6.07775	6.51616	6.42582	7.25971	6.59644	5.99458	7.22443	7.11538	6.68896	5.7893	7.23053	5.6853
AKIRIN2	5.86709	6.15417	7.26339	6.43415	5.72217	7.13568	6.29736	6.7028	7.07943	7.26612	6.69716	6.53498	6.69748	6.96617	6.25591	6.25494	6.37016	6.219	6.80188	7.06911	6.99117	6.51472	7.03878	6.38456	6.88589	6.81755	6.31626	6.31386	7.20151	6.62246	6.35048	6.63293	6.48937	6.58394	7.94029	6.97512	6.13819	7.15633	6.02192	6.53688	6.36769	6.90078	7.33562	7.40017	6.92584	6.80538	6.771	6.52704	5.80596
PPP1R1B	9.84446	8.91452	8.88874	9.73926	8.81542	8.77909	9.31406	9.95191	7.67767	8.70401	9.41761	7.85008	9.61078	8.81982	9.31167	8.99879	9.78851	7.09147	8.78044	8.91156	6.596	9.86551	9.22869	9.4028	9.44708	9.2155	8.39595	9.19405	9.52478	8.87408	9.0279	9.28038	9.14546	8.11829	4.99397	8.81075	9.71762	8.63859	9.45289	9.43653	7.77675	9.38865	7.23696	8.58812	8.66317	8.87223	9.10137	9.12364	7.75239
CDK4	7.70765	7.99322	8.71896	8.3183	8.38117	8.78464	7.97764	8.98462	8.53231	8.06533	8.76067	8.61879	9.61274	8.92857	8.9618	9.31649	8.53103	7.27563	8.62521	8.63115	8.7823	9.11238	9.56436	8.73661	8.25373	8.86796	8.53671	8.29136	8.68787	8.39968	7.84729	8.84994	8.71525	7.96157	9.38954	8.95429	8.46437	9.07417	7.65442	7.97124	8.11538	9.78938	8.60605	8.58506	8.60412	8.60339	9.14964	8.66972	7.90092
ARHGAP39	4.50165	4.11452	4.57638	5.21597	5.15741	3.84923	4.01171	3.77892	4.63215	4.34487	5.15559	4.90217	3.10384	3.97433	4.60728	4.06214	3.41112	4.10273	4.10182	3.51713	4.00764	3.80771	4.19085	3.59548	4.03925	4.70028	3.90801	4.28755	4.45908	4.19265	3.97317	4.37355	4.3761	3.97457	4.0413	5.66386	3.36789	3.36269	4.05956	3.7151	4.31831	3.79835	4.09396	4.28647	4.06117	4.05922	3.51116	3.93422	3.36093
TIMELESS	4.54525	5.10065	5.63976	5.54151	4.51278	5.45636	5.30904	5.32231	5.33264	4.84002	5.81479	6.01076	5.8849	5.93426	5.8677	4.9108	5.26177	4.6883	5.72068	5.75429	5.47291	5.09029	6.04447	6.00488	5.24748	5.26416	5.14131	5.43981	5.97418	5.18853	4.41494	4.85191	5.4582	4.96542	5.78126	5.7586	5.5393	5.16026	5.11653	5.49161	5.42044	5.57804	6.11284	5.30189	5.57662	5.33597	4.30305	5.54721	4.83484
ABCC2	2.0473	4.5284	3.45576	3.53105	2.1814	4.57055	2.84143	5.39098	4.44446	3.55319	1.99994	4.56558	3.13456	2.25012	4.81749	2.98809	1.86255	3.73341	2.83403	2.57546	4.78931	2.0458	5.2763	1.93304	2.83079	2.3041	3.25551	3.63115	1.92631	2.02226	2.38627	2.17289	2.61335	2.16195	6.26907	5.52746	2.59317	4.27114	2.09226	2.78829	3.83435	3.37912	2.00668	5.36599	2.96673	3.56548	3.24186	3.21926	2.93235
KSR1	4.46326	4.23811	4.09774	3.64599	3.76066	3.64058	4.35436	3.73196	4.26255	3.60591	4.6272	4.10713	3.71788	4.41993	4.21035	3.70432	3.87037	4.47129	4.4928	3.6688	4.94605	3.71829	4.86698	3.47999	4.38133	3.84929	4.40999	4.44184	3.73739	4.40538	4.23163	3.46389	4.55704	5.02781	4.6666	4.44978	3.68203	3.698	4.62803	4.34983	4.36874	3.58549	3.482	4.10196	4.40948	4.08899	3.29857	4.18011	3.67932
PEX5	5.58196	5.81654	6.46639	5.7702	5.52876	6.31634	5.65612	5.89959	5.77229	5.44143	5.95098	6.43727	6.40963	6.14134	6.35216	5.85433	5.55909	5.40195	5.73501	5.41727	6.21068	5.65163	6.63483	5.99828	5.90201	5.7051	5.96567	6.07537	5.72634	5.6661	5.50854	5.57881	5.80206	5.73238	6.62343	6.19584	6.10371	6.01321	5.54309	5.2201	5.97723	5.89604	5.46345	6.23191	5.97246	5.72192	5.3486	6.04714	5.49854
SMO	4.60949	4.26648	3.80591	4.7043	3.60991	3.67507	3.41057	5.35525	4.24152	3.58137	5.27653	3.60421	3.84957	4.79092	5.20381	3.94899	3.23104	3.65533	4.86664	4.15993	5.36123	4.0952	5.06892	4.91478	4.4728	4.6608	4.8068	3.59899	2.8081	4.67946	4.57306	3.86804	4.69046	5.68327	5.03482	5.32916	2.72167	4.89382	2.95443	3.02089	4.85243	5.09932	3.75424	5.62074	4.43677	5.24829	4.34459	5.49762	3.79979
PRPF19	8.02965	7.86079	8.23531	8.654	8.01944	8.22843	7.95867	8.44318	7.59294	7.89401	8.34321	8.31862	8.63828	8.95513	8.69182	7.82461	8.02696	6.16038	8.0224	8.58677	8.06875	8.31728	8.47844	7.56068	8.32829	8.73771	7.49143	8.32688	8.72278	8.11874	8.12675	8.02632	8.35478	7.60822	7.87272	8.30946	8.02528	8.27861	7.79646	8.39654	8.07164	8.48429	7.58523	8.14084	8.22362	7.9994	7.25207	8.45333	7.36331
BUB1B	4.58949	5.68983	6.45533	5.73813	4.23089	5.47037	6.26389	7.16549	6.4787	5.74693	7.45025	6.80524	7.0917	7.73769	6.07322	5.99391	6.27888	5.5085	6.49481	7.53161	7.99572	6.50205	5.62438	6.01185	6.1715	5.22872	5.98289	6.65404	7.28273	6.32263	5.67997	5.51371	6.4248	5.86839	7.54367	6.54003	5.84631	6.71496	5.47026	7.14749	6.77802	6.88047	7.08085	5.98506	6.22315	6.90433	6.14417	6.301	5.81534
RNF182	1.60173	1.73891	1.72642	1.60977	1.58225	2.9366	1.81147	2.60062	1.93495	4.92831	1.62823	2.23669	1.68741	1.76935	3.83022	1.76182	1.67611	1.94091	1.87953	1.82523	2.6136	2.18108	5.53324	1.79072	1.91015	1.83273	4.52559	1.95449	1.58225	1.85782	1.88636	3.072	1.71252	1.89097	6.02116	1.7873	1.66564	4.59375	1.80914	1.76962	1.79255	1.90845	1.75825	1.75876	4.58081	2.10726	4.17566	4.85556	1.6809
OTOGL	1.58976	1.57059	1.63277	1.56845	1.56179	1.67688	1.61383	1.88974	1.60379	1.56179	1.62754	1.64177	1.75714	1.68196	1.65704	1.7701	1.69499	2.57052	1.65612	1.56179	1.8601	1.58146	1.56179	1.61463	1.60531	1.68738	1.62946	1.58309	1.56179	1.67631	1.74769	1.60747	1.58957	1.89497	2.32304	2.23991	1.68789	1.70261	1.5951	1.72302	1.64105	1.9019	1.56179	1.57971	1.70263	1.71943	1.69802	1.58696	1.61324
C1orf74	3.26633	3.86599	3.13848	3.69676	3.34059	4.20209	3.36205	3.93096	4.21755	3.79219	4.07914	3.98965	4.35065	4.19432	3.83622	3.72406	3.75307	3.62229	4.21432	4.06185	4.10491	4.46089	3.89427	3.34463	3.76655	4.24102	4.10729	3.71922	3.94945	3.85036	3.55295	3.79691	3.70377	3.90382	4.24858	3.94696	3.43229	3.98783	3.77765	4.44149	4.00304	4.43897	3.98386	4.56381	3.67944	4.02062	3.85678	3.7171	3.68422
WDR73	4.21866	4.28288	4.24992	4.28169	3.84641	4.60238	4.59186	4.89794	4.77076	4.52518	4.36086	5.01405	4.60348	5.32248	4.46803	4.87199	4.64737	5.08508	4.63365	4.59516	5.34257	4.63218	4.36245	4.30202	4.75858	4.1299	4.53617	5.09617	4.63141	4.33429	4.62676	4.36403	4.8123	4.85485	5.38618	4.64834	4.21339	4.74376	4.95834	4.73391	4.71251	5.13728	4.80962	4.89256	4.58337	4.96415	4.47857	4.50691	4.40494
PPIL1	5.96285	6.70364	6.62853	7.00055	6.27645	7.60432	7.03804	7.6956	7.38767	7.59195	7.43082	6.99126	7.73134	8.40908	7.71299	6.93247	7.46063	6.52745	7.02082	8.16318	7.51564	7.45088	7.31232	7.02403	7.36432	6.94875	7.35093	6.81762	7.65022	7.24017	7.09448	7.73156	7.12453	7.03068	7.89393	7.15086	6.73424	8.04844	6.79606	6.71263	7.95908	8.2576	7.51715	7.54598	7.43161	7.00804	8.34557	7.13232	7.18926
GSKIP	7.03693	7.16965	7.58677	7.85286	6.07404	8.57271	7.77784	8.35986	8.01866	8.52037	9.16266	6.94151	9.47032	8.83725	7.17515	8.24683	9.72909	7.05104	7.1929	9.70099	7.66565	8.42833	7.58881	7.76547	7.45664	8.21607	6.5765	7.168	9.68109	7.75184	7.32045	8.49101	7.02292	7.42397	7.79509	6.89451	8.33835	8.97739	8.0517	8.8658	7.83361	8.94817	8.22153	7.89993	7.43852	6.9848	8.82971	7.12077	7.06474
MAOA	6.17697	7.29054	8.93369	8.11603	6.97706	7.80675	8.05615	6.07451	6.86375	6.62791	7.0418	4.23685	9.53825	8.86819	8.2224	8.07623	7.27145	7.4037	5.69762	9.27722	6.02523	6.80172	6.78346	8.29812	7.6959	7.47358	5.55936	7.23087	3.83299	6.386	7.56084	7.03295	8.28961	6.43316	5.9755	6.68307	8.04614	6.3483	6.68601	5.73548	6.64261	5.4386	6.88001	5.98217	7.13558	8.86705	5.93371	7.6509	7.86707
CLDN19	2.74891	2.74756	2.72713	2.72713	2.72713	2.72713	2.7876	2.72713	2.72713	2.72713	2.72713	2.75873	2.72713	2.72713	2.74991	2.84128	2.72713	2.84071	2.72713	2.84089	2.72713	2.72713	2.72713	2.78852	2.72713	2.82566	2.72713	2.75192	2.72713	2.75769	2.72713	2.72713	2.81173	2.72713	3.54874	2.72713	2.72713	2.72713	2.72713	2.72713	2.75845	2.72713	2.72713	2.72713	2.75343	2.72713	2.72713	2.75641	2.73212
METRN	6.30212	5.22249	5.5092	5.79851	6.51331	4.68912	6.32705	3.01858	4.06602	5.26121	5.08824	5.73046	5.65319	3.80117	5.10008	5.11809	6.70875	3.92214	5.07927	5.21458	3.408	4.90775	4.64626	5.14663	4.30093	6.0986	3.70204	4.00608	7.30852	4.18826	4.67631	5.84031	4.22238	4.9025	3.60763	4.44805	3.02122	4.89479	5.40723	5.56724	5.49284	3.91809	4.51395	3.91106	4.78206	3.75832	4.8376	4.05259	3.92166
GNAZ	2.87738	4.32717	3.56717	3.91699	3.68009	3.39816	4.57245	3.96773	4.15877	3.51709	3.71696	3.95418	3.79443	4.06369	4.37981	3.4157	3.20689	3.85189	4.09051	3.68268	4.07897	3.52512	3.34098	3.29739	3.21091	4.25856	3.39421	3.61432	2.68054	3.91976	4.99891	2.96136	3.59273	5.25808	3.68973	4.61673	3.37366	3.47322	3.37153	3.46731	4.23468	2.96797	3.11771	3.88025	3.52075	3.62904	2.71972	4.79917	3.41589
CCT7	8.68154	8.67175	9.43329	9.44979	9.28604	9.49371	8.79478	10.2229	9.09366	8.91691	9.63067	9.18625	10.258	9.40198	9.5379	9.5367	9.27992	8.21917	8.96117	9.75195	9.74323	9.26104	9.47159	9.13168	9.49774	9.98868	9.31269	9.18104	9.6847	9.19598	9.19775	9.15686	9.0953	8.94709	9.8598	9.51099	9.10282	9.35422	8.92637	9.28158	9.08805	9.67579	9.15181	9.40133	9.22646	9.70236	9.90148	9.20771	8.9319
HIC2	4.03088	3.80991	4.53892	4.17364	3.97235	3.2753	4.39148	3.68225	4.01466	3.74259	4.2816	4.39029	3.64637	4.51939	4.50757	4.22808	3.75266	4.24278	3.84154	3.59294	5.50651	3.43092	4.15901	3.55601	4.32217	3.74498	3.63072	4.14943	4.36456	3.85084	3.70788	3.65367	4.63196	4.12066	5.16281	4.71385	3.47853	3.41006	4.00129	4.02657	4.42753	3.63572	4.03585	4.52413	4.11009	4.04061	3.82824	4.31661	3.69723
RUVBL1	6.43899	7.00041	6.90089	7.47487	6.99503	6.94584	6.48373	7.62537	5.85341	6.50917	7.29087	6.68171	7.23881	7.55204	7.00435	6.53068	6.89955	6.03779	6.57754	7.56695	7.61493	6.90106	7.05781	6.42872	7.09657	7.37813	7.03881	6.47601	7.1159	7.19052	6.49495	6.68505	7.24839	6.51726	6.46981	7.24385	6.30919	7.03198	6.65887	7.10276	7.08082	7.56508	6.62499	7.08526	6.8752	7.10648	7.18318	7.22219	6.73046
ZNF239	5.97	3.92272	3.39492	5.11203	4.72983	4.76588	4.84851	4.03212	5.14099	4.34034	5.63649	5.0117	6.01096	4.64067	4.8047	5.03793	4.90056	4.44217	4.12913	3.41665	4.72852	5.6982	4.65466	4.22954	4.33723	4.37379	4.80114	5.21543	5.42482	5.32248	4.73399	5.36293	4.51798	5.04619	4.78526	5.15593	4.08866	4.93508	5.18761	5.17178	4.24763	5.84021	5.01996	5.39025	5.57236	3.82313	5.47978	4.98262	6.01261
PACSIN3	4.34054	4.17849	4.49333	5.27451	3.4727	4.98727	4.91705	4.96521	4.67206	3.45624	5.34163	3.45633	4.28328	3.90528	5.54396	3.79854	5.16326	3.47344	4.65824	4.33319	5.58528	4.82798	4.89085	2.96174	4.42384	3.4334	3.91636	5.34518	5.8603	4.18239	4.70963	3.7821	3.259	5.16221	5.47592	5.15609	3.83098	3.94408	4.3167	3.12193	4.3889	4.90435	5.24048	5.07387	5.16846	4.424	4.22868	4.68973	4.2835
PTGER4	5.09884	5.74349	5.47523	6.02186	6.44194	5.24277	6.5872	5.6342	4.8922	6.5498	6.95586	4.02674	5.39176	7.1344	5.84044	5.58657	6.60009	5.33219	5.53345	5.94241	5.71823	6.05001	5.73206	6.27704	5.65543	6.56248	6.45184	6.01234	5.14037	6.49962	5.14072	6.47919	6.58138	6.34968	4.97818	5.59156	5.71945	6.28621	7.11213	5.5953	6.37673	5.95696	6.14276	6.35051	6.39271	6.06022	5.67729	4.11467	5.13155
SLC35C2	6.05104	6.08174	5.80864	6.41731	5.64029	5.62832	5.36688	5.90041	5.50397	5.76404	5.31304	6.24472	5.58761	6.17651	6.25517	5.5636	5.52671	5.75601	5.83472	5.47628	5.87487	5.73138	5.98084	5.13549	6.07768	6.04022	6.15958	6.38	5.56695	5.24324	6.37551	6.36002	6.39848	5.5477	5.75463	6.60827	5.57228	5.83367	5.66805	5.72822	6.45083	6.1677	5.61626	6.37754	6.53118	6.64012	5.54275	6.3845	5.27811
PHYHIPL	2.48672	2.57308	2.43602	2.40737	2.39632	4.27173	2.39632	2.46264	2.57661	2.66008	2.52013	2.58538	2.52019	4.02252	3.57997	2.53983	2.39632	3.01128	2.75899	2.39632	7.13732	2.44474	5.5553	2.48263	3.0517	2.62674	3.12649	4.62292	2.39632	2.84703	2.71019	2.54138	2.7199	3.73379	6.49723	4.24062	2.82649	2.7273	2.51612	2.44843	2.74497	5.80175	2.53698	6.26856	2.65054	2.52007	4.36374	3.05443	2.78092
LHX6	2.63828	3.57753	3.19608	3.24045	4.18711	3.11529	2.48779	3.10898	3.5267	2.77791	3.01148	2.81834	4.60631	3.4526	3.67865	4.85435	3.0216	3.104	3.88669	3.32464	3.46202	2.98171	3.3022	2.78044	2.95346	3.53244	3.1429	2.67694	4.30326	3.65755	3.25521	3.06362	3.62274	5.28005	3.66277	3.7249	2.43849	3.15606	2.74712	2.87091	3.54056	3.1225	3.2916	3.66466	3.79721	2.93123	3.26995	3.11653	3.0468
TMEM99	3.59119	4.86813	4.3727	5.74426	3.89023	4.53291	5.2317	6.33355	5.28264	4.36171	5.03145	6.09508	5.2889	4.95214	5.15811	6.00192	4.87035	4.65814	5.44674	5.27558	5.766	5.60079	4.76537	5.20644	4.37948	4.2516	5.52204	5.29072	4.90057	5.1885	5.32382	5.71716	5.719	5.78395	5.20525	6.40699	4.04348	5.54714	4.72431	5.14895	5.50036	6.118	5.48347	5.73685	4.53205	6.27389	6.1337	6.55988	4.53798
CCRL2	6.75361	5.83274	5.76503	4.33786	5.05759	5.48495	5.53362	4.83333	5.42075	6.058	5.73097	6.21145	6.45776	5.96505	5.87656	5.22528	5.68493	5.40915	5.56176	6.03181	5.87368	5.60036	5.92953	5.78538	6.1004	5.9316	5.96495	5.94213	4.93086	5.43365	5.66031	7.16021	6.49923	5.35721	5.32704	4.70385	5.86455	5.99207	6.0376	5.67229	6.02201	6.02662	5.21976	6.41	6.32991	4.8802	6.45266	6.63623	4.95622
NT5DC4	1.94952	2.64913	1.7682	1.66652	1.79535	2.07085	1.81617	1.71583	2.35084	1.86634	1.74137	2.86445	1.63684	1.7247	2.48151	2.07886	1.63257	2.02284	1.9169	1.7423	1.8679	1.75194	1.67122	1.63792	1.86463	1.72337	2.33479	1.77786	1.77937	1.95531	1.88569	2.3193	1.85044	1.96313	1.8804	2.12555	1.62251	1.69349	1.67203	1.74906	1.97763	1.67821	1.80459	1.72688	2.42869	1.73756	1.76982	2.54293	2.24053
SLC19A3	3.9741	3.17402	4.89309	2.08209	3.28143	3.56963	2.92834	2.96056	3.35927	4.58227	2.84875	2.24707	1.89316	4.07083	4.46933	1.79709	1.82771	5.02226	2.36761	2.45751	4.09617	3.42367	3.76452	3.06676	5.02795	3.58571	4.36343	3.33779	1.58161	3.48186	3.4585	4.864	4.58411	2.50111	4.16987	5.50508	3.19852	3.52687	2.38579	1.93518	2.16096	3.51015	2.2795	4.1324	3.56924	4.50216	5.58728	4.5221	4.08901
PASK	4.5158	3.68013	3.98767	3.73402	4.2839	3.44215	3.90518	3.41906	3.92811	3.83965	3.73011	4.55047	3.66782	4.14852	4.43556	3.38544	3.48596	4.29616	4.75583	3.95745	4.14347	3.46151	3.77307	3.584	4.08434	3.88849	4.11665	4.2753	4.29304	3.98908	3.67035	3.52261	4.38385	4.42025	4.07862	4.2856	3.28055	3.57908	4.42702	3.94235	3.99842	3.88974	3.80232	4.22023	4.25168	4.08163	2.98818	3.65834	3.6225
GLDC	2.48596	3.9525	2.76321	4.41139	2.41781	2.44316	2.42911	2.65144	2.8559	3.53176	2.4124	3.01993	2.49694	5.78031	2.61363	2.63459	2.8182	2.92637	2.54686	3.15101	2.51145	2.38763	4.93515	2.88047	3.61723	2.67906	2.9127	2.5481	2.52859	2.75692	2.66398	2.59293	2.56674	2.87701	6.55191	3.8424	2.61851	2.47655	2.37721	2.42257	2.58686	2.73896	3.21229	2.83147	3.12228	3.15894	3.93538	4.82134	2.38998
PFKFB2	5.58405	5.38193	5.01717	5.12174	5.15644	5.25267	5.53094	4.3583	4.11941	5.30358	5.30971	5.04675	6.07479	6.6591	5.19879	3.98619	4.74088	5.12267	5.42062	5.12515	4.07462	6.23216	5.02749	5.439	4.42204	5.25021	4.10942	5.45864	4.07098	4.21267	4.4827	4.91523	5.43025	5.70721	4.56577	4.26894	5.63763	4.62662	5.6102	5.73768	5.81003	4.97992	4.7655	6.59496	5.09418	5.61212	4.11473	5.5405	4.61805
[truncated: 1,008 more columns]
