# Supplementary material for: Comprehensive analysis of m6A RNA methylation regulators for prognostic risk stratification and immune microenvironment characterization in colorectal cancer
Source: Open Med (Wars). 2026 May 7;21(1):20251318. doi: 10.1515/med-2025-1318 (PMC13150367; doi:10.1515/med-2025-1318)
Supplement: Supplementary file 4 — Supplementary Material [file j_med-2025-1318_suppl_004.txt]

	PC1_loading	PC2_loading
RBMS1	0.161663319166049	-0.0710250387334024
C11orf95	0.169597257479536	0.169469229968043
E2F3	0.111202027236398	0.205268381426481
NES	0.175596604160425	0.0530660510725844
LARP6	0.17536332339275	0.0371827393812582
SALL4	0.14595804151547	0.113009108839214
AKR7A3	-0.145159942531432	-0.0520189900279771
TSPAN18	0.133232976645383	-0.0515973453574419
PLEKHG2	0.142014583686454	-0.141846331348008
SEMA4C	0.167961652032821	-0.0688692273865721
PLAG1	0.124365302872378	0.121582702080331
TMEM185B	0.138473244603759	0.0784734546767461
FJX1	0.150355686124767	-0.0340032138865168
SNAI1	0.146488416680382	-0.0788963192276914
CHST14	0.155455567649936	-0.141835065095354
LINC01133	-0.159133358133393	0.0866421429012314
ZSCAN25	0.096342151004054	0.263341457214999
PLAGL2	0.118902839388395	0.352298650482626
PLEKHA8P1	0.104173194553819	0.116460798392706
ST6GALNAC1	-0.162088857811769	0.0143362909597244
CERS5	0.140901616175708	-0.0236893458255774
LAMA5	0.158438075540521	-0.098392404952002
TJAP1	0.130162154494676	0.0604337464327301
RORC	-0.105993323788938	0.0625404900404551
FUT3	-0.141013839667759	0.0904461748565325
CDKN1C	0.14208931214445	-0.146825608715344
TNFRSF19	0.109746943494576	-0.0312869057679115
MPC1	-0.147537624976009	0.00251077788843262
PDZK1IP1	-0.137840816016638	0.0190852249418287
PIGU	0.0950244223146473	0.334083742357198
L1CAM	0.145948489594915	-0.033963221774117
RGL2	0.128399434887556	0.0176266060969329
CDK5RAP1	0.114581683241091	0.301403633415459
RIMS3	-0.108234879599683	-0.0704565207261116
TMEM171	-0.134901671554117	-0.0197121145643064
TRMT112	0.134815587829446	0.0134019743072827
FUT6	-0.116319700689337	0.150092441572696
GPSM1	0.142876304632935	-0.194192894474833
ZKSCAN2	0.103929085905581	0.056986887415333
ZDHHC3	-0.108858820228883	0.0432781683739031
AGR2	-0.142119321754773	-0.0944012123275929
SLC25A13	0.0248540247954508	0.243263233229962
STRA6	0.130434128446146	0.0496781284104472
FGF19	0.1139852389691	-0.0303180787268272
PRPF40B	0.126347142289921	0.107983233089465
CRABP2	0.121557461695235	-0.16575915917933
DYNC1I1	0.0864108251188736	-0.0601909128082555
NRSN2	0.112115127911342	-0.108146689912662
NR3C2	-0.163937409612428	0.0364104565195943
NAB2	0.138913757036063	-0.15346984092456
PARP3	-0.0562269344657498	-0.0881104512205756
TSNARE1	0.126599673995724	0.100164699124524
PPP1R1B	-0.0984349678980658	0.185562554626649
OTOGL	0.062696026693257	0.00936581654236449
METRN	-0.0232868352902144	-0.201699188510907
PACSIN3	0.145205061868161	-0.070092897059521
PTGER4	-0.13404405859999	0.017592674210259
LHX6	0.100056780437035	-0.0819576929474822
CCRL2	-0.114316310792635	0.18511550640281
