# Supplementary material for: Comprehensive analysis of m6A RNA methylation regulators for prognostic risk stratification and immune microenvironment characterization in colorectal cancer
Source: Open Med (Wars). 2026 May 7;21(1):20251318. doi: 10.1515/med-2025-1318 (PMC13150367; doi:10.1515/med-2025-1318)
Supplement: Supplementary file 5 — Supplementary Material [file j_med-2025-1318_suppl_005.txt]

id	m6Ascore
TCGA_TCGA-4N-A93T	-2.64242089968809
TCGA_TCGA-AA-3511	-0.264061031132129
TCGA_TCGA-AA-A00K	-1.55558072873649
TCGA_TCGA-G4-6307	3.37886118328092
TCGA_TCGA-A6-2683	-4.24517157659398
TCGA_TCGA-CM-5864	-1.04611828475623
TCGA_TCGA-G4-6320	-6.70574907937109
TCGA_TCGA-A6-5666	3.11023403215826
TCGA_TCGA-AA-3662	3.23209096529421
TCGA_TCGA-AA-3846	-2.55727072324178
TCGA_TCGA-CK-5913	-5.31430545727531
TCGA_TCGA-NH-A6GB	0.6045228301578
TCGA_TCGA-AA-3492	-5.54614177913929
TCGA_TCGA-A6-6648	3.70716949111129
TCGA_TCGA-F4-6854	4.96401703287677
TCGA_TCGA-A6-2686	-4.26027829873359
TCGA_TCGA-AA-3525	-10.1578722111152
TCGA_TCGA-A6-5656	1.8339810882824
TCGA_TCGA-A6-6654	4.46560799485463
TCGA_TCGA-AA-3864	-6.93842812796556
TCGA_TCGA-CM-6161	8.77141598534359
TCGA_TCGA-AA-3675	-3.2058387656453
TCGA_TCGA-AA-3506	-1.08007118536276
TCGA_TCGA-AA-3861	-8.94876991495357
TCGA_TCGA-CM-6170	4.00935823137127
TCGA_TCGA-A6-2681	-1.00525863890121
TCGA_TCGA-AU-3779	2.3249695131795
TCGA_TCGA-DM-A28E	1.00322278956889
TCGA_TCGA-A6-2676	-6.44667865026022
TCGA_TCGA-F4-6807	1.71805655690817
TCGA_TCGA-G4-6310	2.59801819668612
TCGA_TCGA-CM-4752	-0.891143758614299
TCGA_TCGA-AZ-6603	4.60214027400509
TCGA_TCGA-CM-6167	3.91323976050439
TCGA_TCGA-AA-3534	8.33094355146103
TCGA_TCGA-CM-6676	7.33875036830336
TCGA_TCGA-AA-A02Y	-7.00325571356139
TCGA_TCGA-CM-5860	-0.251963805383669
TCGA_TCGA-AY-A71X	-5.55450239853057
TCGA_TCGA-AZ-6606	-5.8571839140035
TCGA_TCGA-G4-6297	4.44779944179136
TCGA_TCGA-AA-3526	1.44220628666421
TCGA_TCGA-AA-3845	-1.25946018665635
TCGA_TCGA-AA-3678	2.82300677736573
TCGA_TCGA-G4-6625	2.28025559230724
TCGA_TCGA-AD-A5EK	3.1086102071235
TCGA_TCGA-CA-5256	-3.81501106646662
TCGA_TCGA-F4-6808	2.27471209024042
TCGA_TCGA-A6-5659	0.25804340374971
TCGA_TCGA-AA-3554	-6.33402924497145
TCGA_TCGA-AA-3667	0.246953063179792
TCGA_TCGA-CA-5797	4.24056082312642
TCGA_TCGA-AZ-6601	-2.12436259493217
TCGA_TCGA-G4-6626	4.23557375226259
TCGA_TCGA-AA-A02E	1.30536999972933
TCGA_TCGA-CK-4947	-2.02866077669411
TCGA_TCGA-AA-3858	-0.854129742215453
TCGA_TCGA-CM-5341	-6.22335007060337
TCGA_TCGA-AD-6548	3.26951471354333
TCGA_TCGA-D5-6929	5.1254769524898
TCGA_TCGA-NH-A8F7	2.76383632494977
TCGA_TCGA-AA-3930	-2.57692701764041
TCGA_TCGA-A6-6782	-0.574199841293159
TCGA_TCGA-AM-5821	-1.10381836440898
TCGA_TCGA-AA-3561	-4.76517931608858
TCGA_TCGA-D5-6926	8.34984537412258
TCGA_TCGA-AA-3538	4.00215285332868
TCGA_TCGA-AA-3860	0.643707701224534
TCGA_TCGA-AA-A01I	-3.5843866696824
TCGA_TCGA-AA-3544	-3.12401835335575
TCGA_TCGA-AA-A00R	-4.63800411092214
TCGA_TCGA-AA-3850	-6.27210541878365
TCGA_TCGA-AA-3815	-6.24145243623372
TCGA_TCGA-AA-3663	-7.52783105731588
TCGA_TCGA-QG-A5Z2	-5.08995801655737
TCGA_TCGA-AA-3986	0.24462918750185
TCGA_TCGA-CM-5868	-0.537246593882487
TCGA_TCGA-AA-A00L	1.28844661008481
TCGA_TCGA-A6-6649	-1.86291459062696
TCGA_TCGA-A6-A567	4.66690197000534
TCGA_TCGA-F4-6805	-1.04176304407701
TCGA_TCGA-AA-3681	-3.04168417788755
TCGA_TCGA-D5-6533	6.63809702537072
TCGA_TCGA-A6-2675	3.219864640869
TCGA_TCGA-AA-3819	0.302288646250697
TCGA_TCGA-AA-3552	-0.477380488561042
TCGA_TCGA-AA-A03J	0.216323623691063
TCGA_TCGA-CM-5861	-7.23500941203776
TCGA_TCGA-5M-AATA	5.91111767568962
TCGA_TCGA-G4-6295	9.32165453647728
TCGA_TCGA-CI-6621	5.69085760663211
TCGA_TCGA-EF-5831	0.67604931968884
TCGA_TCGA-AG-3608	-0.954736434627291
TCGA_TCGA-F5-6863	8.03632342975089
TCGA_TCGA-CI-6623	1.91548470624092
TCGA_TCGA-EI-6508	4.27263541720638
TCGA_TCGA-AG-A01J	-4.51378018711833
TCGA_TCGA-AG-A002	0.488554857853927
TCGA_TCGA-AF-2690	0.40501428487219
TCGA_TCGA-AF-3911	1.46043961682826
TCGA_TCGA-AG-A01N	6.53752559975954
TCGA_TCGA-CI-6622	-1.6064274098127
TCGA_TCGA-AG-3574	1.61022019404123
TCGA_TCGA-AG-3898	2.47899995022747
TCGA_TCGA-AG-3894	4.52051174669853
TCGA_TCGA-CI-6619	5.38324908840321
TCGA_TCGA-AG-A02G	8.95287931584112
TCGA_TCGA-AG-3742	4.21110600358891
TCGA_TCGA-EI-6884	-1.50068531444284
TCGA_TCGA-AG-3892	-7.53671646596802
TCGA_TCGA-EI-6509	0.553006437602903
TCGA_TCGA-AA-A017	0.924001590391101
TCGA_TCGA-CM-5349	0.39600665327687
TCGA_TCGA-D5-5538	0.216744408598868
TCGA_TCGA-CK-6747	-3.6446633857185
TCGA_TCGA-D5-6530	-8.72568529875671
TCGA_TCGA-A6-5664	1.3768554402783
TCGA_TCGA-AA-3872	4.67618659894122
TCGA_TCGA-AA-3518	-6.80277498979182
TCGA_TCGA-AZ-5407	-6.72579702672432
TCGA_TCGA-AD-6895	-2.50683932619179
TCGA_TCGA-D5-6538	2.62670155743716
TCGA_TCGA-AU-6004	-3.99732383542771
TCGA_TCGA-AA-A00E	-4.78947265005973
TCGA_TCGA-AA-A00D	-0.308458143781406
TCGA_TCGA-AA-3812	-2.15687796227463
TCGA_TCGA-A6-2671	0.34277172659123
TCGA_TCGA-AA-3713	-4.51126255650135
TCGA_TCGA-D5-6531	-0.00302882686552863
TCGA_TCGA-AA-3548	-5.49657170888321
TCGA_TCGA-G4-6294	1.73672810800676
TCGA_TCGA-CM-6172	-1.97146515473935
TCGA_TCGA-AA-3496	4.51933165923303
TCGA_TCGA-A6-6142	6.89140285383357
TCGA_TCGA-CM-4747	-1.48316216808803
TCGA_TCGA-AA-A02W	7.601068940767
TCGA_TCGA-A6-5661	-9.23633156179189
TCGA_TCGA-AD-6901	3.50605441312078
TCGA_TCGA-DM-A28A	5.7996535032376
TCGA_TCGA-G4-6304	-0.351864231477038
TCGA_TCGA-AA-3870	-5.55049870108296
TCGA_TCGA-AA-3710	-5.95605138872739
TCGA_TCGA-CM-6677	2.29543989019184
TCGA_TCGA-G4-6299	1.47464423831003
TCGA_TCGA-A6-6137	-0.728407745984931
TCGA_TCGA-AA-3697	1.95373152264217
TCGA_TCGA-CA-6716	5.93556680461711
TCGA_TCGA-DM-A1D0	-2.89913582062342
TCGA_TCGA-AA-3856	-0.0629087654933163
TCGA_TCGA-DM-A0XD	-4.7232140262561
TCGA_TCGA-AZ-6607	2.9363364842454
TCGA_TCGA-AD-6890	2.49240105565174
TCGA_TCGA-AA-3489	1.95979385067157
TCGA_TCGA-3L-AA1B	4.84651743318293
TCGA_TCGA-RU-A8FL	0.191636107750135
TCGA_TCGA-CK-5912	3.38829748193399
TCGA_TCGA-A6-5667	7.14476174892914
TCGA_TCGA-AZ-6605	2.04290623683706
TCGA_TCGA-AA-3527	-5.88769131836782
TCGA_TCGA-D5-6924	9.13704190425976
TCGA_TCGA-AA-A01C	2.08884784233287
TCGA_TCGA-A6-2678	-3.67091083065598
TCGA_TCGA-G4-6323	-4.24224599825138
TCGA_TCGA-A6-6650	-0.261077440697926
TCGA_TCGA-DM-A28M	-6.61013268964279
TCGA_TCGA-CM-5344	1.52450030555885
TCGA_TCGA-AZ-4313	-9.2344241851293
TCGA_TCGA-NH-A5IV	-4.0552586163379
TCGA_TCGA-AA-3494	2.98009092684883
TCGA_TCGA-CM-6164	5.33237230151295
TCGA_TCGA-CM-4743	-10.4011975744602
TCGA_TCGA-QG-A5YX	-6.00634785307701
TCGA_TCGA-AA-3664	-4.4257333425218
TCGA_TCGA-A6-6653	-6.77070139691377
TCGA_TCGA-AY-A54L	1.02965358919259
TCGA_TCGA-CM-6680	-0.904689545728105
TCGA_TCGA-AA-3685	-2.27562873829529
TCGA_TCGA-AA-3530	1.78919038468187
TCGA_TCGA-5M-AAT4	4.66137393240112
TCGA_TCGA-AM-5820	0.942350365056193
TCGA_TCGA-F4-6459	7.64545084403976
TCGA_TCGA-AA-A00A	-5.95951194871516
TCGA_TCGA-AA-3655	-2.00500143879414
TCGA_TCGA-A6-5660	3.97781200224094
TCGA_TCGA-CM-6674	-6.83152958769675
TCGA_TCGA-CM-6166	7.92077843249081
TCGA_TCGA-DM-A1D8	-4.02477347519208
TCGA_TCGA-F4-6570	-3.5378836447757
TCGA_TCGA-AA-A01X	4.16524280458466
TCGA_TCGA-AD-6963	3.93252351513728
TCGA_TCGA-AA-3939	-6.03380352752503
TCGA_TCGA-T9-A92H	1.54209231412506
TCGA_TCGA-A6-5662	7.60666486246584
TCGA_TCGA-DM-A0XF	4.57112142716616
TCGA_TCGA-A6-4105	4.72019749164063
TCGA_TCGA-A6-2672	-6.05047110396835
TCGA_TCGA-A6-2684	-3.78247565766907
TCGA_TCGA-AA-A01F	-4.78120862734621
TCGA_TCGA-D5-6535	-1.28274976649595
TCGA_TCGA-A6-A56B	9.08776404341475
TCGA_TCGA-AA-3977	-6.32833323195809
TCGA_TCGA-D5-6536	2.26816278085461
TCGA_TCGA-D5-6529	2.29023852454204
TCGA_TCGA-D5-6931	-0.399523141573967
TCGA_TCGA-DM-A1HA	5.16198930343191
TCGA_TCGA-AG-4007	-0.933206265480779
TCGA_TCGA-EI-6506	-0.817307012571303
TCGA_TCGA-F5-6861	2.70168150575629
TCGA_TCGA-CL-4957	2.69432363431167
TCGA_TCGA-AG-A014	2.23785142197561
TCGA_TCGA-AG-A023	0.269039208567324
TCGA_TCGA-CI-6620	2.62229678772206
TCGA_TCGA-F5-6810	8.40404201321299
TCGA_TCGA-AH-6549	6.40960980109401
TCGA_TCGA-DY-A1DG	-0.752036710941981
TCGA_TCGA-EI-6510	-4.32295608957517
TCGA_TCGA-AG-A016	2.88471767741361
TCGA_TCGA-AG-A02N	-4.25256347750698
TCGA_TCGA-AG-3582	5.07565564018081
TCGA_TCGA-AG-A00Y	1.64718254931457
TCGA_TCGA-EF-5830	3.21959372990667
TCGA_TCGA-AG-3883	0.304928541463088
TCGA_TCGA-AG-A025	-1.04379838428146
TCGA_TCGA-EI-6513	6.8044507343829
TCGA_TCGA-AG-4022	3.26280603084296
TCGA_TCGA-F5-6864	5.47404714219124
TCGA_TCGA-AA-3955	0.149727773754441
TCGA_TCGA-G4-6314	7.46861047660792
TCGA_TCGA-D5-5540	5.45991814475669
TCGA_TCGA-AA-3971	-2.06983028211048
TCGA_TCGA-G4-6317	1.40460276817002
TCGA_TCGA-AA-3818	-3.74763059879877
TCGA_TCGA-AA-A01V	-3.24185560889
TCGA_TCGA-CA-5255	-7.76650399833974
TCGA_TCGA-G4-6627	-1.8387748723796
TCGA_TCGA-AA-3521	1.37476900851718
TCGA_TCGA-AA-A00O	6.11050821734638
TCGA_TCGA-AZ-4323	5.68226077166028
TCGA_TCGA-AA-3524	-2.8328838539529
TCGA_TCGA-AA-3989	-0.58738308994511
TCGA_TCGA-AA-3542	-2.71824853876819
TCGA_TCGA-D5-5541	7.74386038101934
TCGA_TCGA-AA-A022	-5.92239013230315
TCGA_TCGA-AA-3666	-2.85062715088956
TCGA_TCGA-DM-A0X9	-0.0246786231799438
TCGA_TCGA-AA-A01Z	-4.40745861721477
TCGA_TCGA-AA-3519	-1.91617261688815
TCGA_TCGA-D5-6539	-5.13524904358028
TCGA_TCGA-D5-6920	-3.4912786462251
TCGA_TCGA-CM-6678	-1.40283637367932
TCGA_TCGA-D5-6923	8.69237869118422
TCGA_TCGA-AA-3941	-7.38128689821796
TCGA_TCGA-AD-6888	2.17953608356568
TCGA_TCGA-AA-3855	-1.37968872143013
TCGA_TCGA-AY-5543	-5.00383041998663
TCGA_TCGA-AA-A00W	-1.15813763479834
TCGA_TCGA-AA-3560	-5.39186328603761
TCGA_TCGA-CK-4948	3.51663976995688
TCGA_TCGA-AZ-6598	-4.14955141960038
TCGA_TCGA-CM-4746	-7.80292914224137
TCGA_TCGA-G4-6321	-15.5257097805069
TCGA_TCGA-AA-3866	1.28579037216666
TCGA_TCGA-AY-6197	-4.77994481334865
TCGA_TCGA-AA-A01T	-5.17302574095174
TCGA_TCGA-AZ-6608	1.0349577530593
TCGA_TCGA-AA-A00Z	3.33464017664769
TCGA_TCGA-AA-A02J	6.81505292272495
TCGA_TCGA-CK-5914	4.96979317227552
TCGA_TCGA-A6-6651	6.82133877780814
TCGA_TCGA-DM-A1DA	-2.40001570816458
TCGA_TCGA-CK-5916	-3.40813811592492
TCGA_TCGA-AD-A5EJ	-8.25658104220535
TCGA_TCGA-AZ-6599	-6.62883277158513
TCGA_TCGA-CA-5254	-3.63923737339356
TCGA_TCGA-A6-4107	-5.6463031619997
TCGA_TCGA-G4-6293	-1.0323913813057
TCGA_TCGA-QG-A5YW	-2.1137582920361
TCGA_TCGA-AA-3522	-7.6034971891971
TCGA_TCGA-5M-AAT5	5.02851891365201
TCGA_TCGA-AA-A029	-7.16238410995255
TCGA_TCGA-AA-3869	-1.38721690000721
TCGA_TCGA-AY-6386	-4.53711617616487
TCGA_TCGA-A6-2680	-1.10677556815125
TCGA_TCGA-AA-3862	-8.20110100296943
TCGA_TCGA-A6-3810	0.0631135039218478
TCGA_TCGA-AA-3984	3.36605406350477
TCGA_TCGA-AA-3693	-0.653883080124567
TCGA_TCGA-AA-3814	0.557491394975161
TCGA_TCGA-AA-A00U	-0.242636306029083
TCGA_TCGA-AA-A02H	3.87909592444376
TCGA_TCGA-AA-3679	-1.46729527107285
TCGA_TCGA-AA-3562	-0.186328460824435
TCGA_TCGA-CM-4744	-3.70374473824555
TCGA_TCGA-NH-A8F8	6.30299815359495
TCGA_TCGA-G4-6303	6.0052505793796
TCGA_TCGA-G4-6586	-7.89197704571614
TCGA_TCGA-CA-6719	7.58303543945902
TCGA_TCGA-QG-A5YV	4.5871786992043
TCGA_TCGA-AA-3495	-1.76021568383866
TCGA_TCGA-AA-3842	-3.1375102848349
TCGA_TCGA-AA-3844	-5.67632429111111
TCGA_TCGA-AA-3982	-1.42022427928758
TCGA_TCGA-A6-6140	4.95484837663725
TCGA_TCGA-CA-6718	2.89979479822021
TCGA_TCGA-AA-A01K	0.397395808568874
TCGA_TCGA-AA-3509	0.163115873702429
TCGA_TCGA-QL-A97D	-2.70069305862951
TCGA_TCGA-F4-6461	-3.72590750520907
TCGA_TCGA-F4-6855	2.38323266169224
TCGA_TCGA-D5-6541	-4.02065343626362
TCGA_TCGA-AA-3841	0.717378186763674
TCGA_TCGA-AA-3696	4.2629703589667
TCGA_TCGA-AZ-6600	-0.77324666409085
TCGA_TCGA-AA-3520	0.183585335881378
TCGA_TCGA-G4-6588	-5.26568976268001
TCGA_TCGA-CM-5348	1.66455701439628
TCGA_TCGA-AA-3875	-0.887724784514367
TCGA_TCGA-AA-3549	-1.77270023381262
TCGA_TCGA-A6-2685	-3.26560347496229
TCGA_TCGA-AA-A02O	-2.36131552231353
TCGA_TCGA-AA-3510	-7.31572286077796
TCGA_TCGA-CA-6715	7.08023575387485
TCGA_TCGA-A6-6141	-5.10437720528126
TCGA_TCGA-AA-A02R	-2.50201224956855
TCGA_TCGA-AY-A8YK	0.827366944194121
TCGA_TCGA-A6-6138	2.53568587217372
TCGA_TCGA-AA-3848	0.0465219667968182
TCGA_TCGA-D5-6927	-2.77644361981265
TCGA_TCGA-AA-3867	1.48270510331527
TCGA_TCGA-G4-6306	-1.30143891973747
TCGA_TCGA-AA-A01S	0.565437396742883
TCGA_TCGA-AA-3514	0.552540379065588
TCGA_TCGA-AA-A010	-3.96317830356759
TCGA_TCGA-A6-6652	8.58308566294201
TCGA_TCGA-5M-AATE	3.46055617648392
TCGA_TCGA-A6-3808	-3.54303609747563
TCGA_TCGA-AD-6964	-0.96477378581504
TCGA_TCGA-AA-3833	-7.96137530806551
TCGA_TCGA-CM-6679	5.44443056765071
TCGA_TCGA-5M-AAT6	-0.444134096470926
TCGA_TCGA-AA-3532	-1.36053276468902
TCGA_TCGA-F4-6460	6.53881599102615
TCGA_TCGA-AA-3531	5.18748146957668
TCGA_TCGA-AZ-4616	-2.68260161173853
TCGA_TCGA-DM-A28G	-2.25858456051335
TCGA_TCGA-AA-3956	-2.54642104295593
TCGA_TCGA-A6-3807	-0.251761821966182
TCGA_TCGA-AA-3688	-0.928685709084172
TCGA_TCGA-CM-6168	1.94887342325056
TCGA_TCGA-AZ-4614	-0.87610576183813
TCGA_TCGA-DM-A28F	2.68917839974159
TCGA_TCGA-DM-A28C	-5.12149185707319
TCGA_TCGA-AA-3673	2.33837961960912
TCGA_TCGA-AA-3973	6.3665026279316
TCGA_TCGA-DM-A1DB	9.52292166036371
TCGA_TCGA-AA-3979	-1.15306057996149
TCGA_TCGA-A6-5665	-6.98744265562277
TCGA_TCGA-AY-4070	8.75539824291122
TCGA_TCGA-AD-6965	7.10743638533835
TCGA_TCGA-AA-3680	-2.84875241285104
TCGA_TCGA-AZ-4615	-8.0127556879695
TCGA_TCGA-AA-3952	-5.10787657200108
TCGA_TCGA-AZ-5403	0.440657293087713
TCGA_TCGA-AZ-4315	-8.46121581256623
TCGA_TCGA-AA-3972	-2.90187128520642
TCGA_TCGA-AA-3517	5.12533405120672
TCGA_TCGA-AA-3529	5.56312560592748
TCGA_TCGA-NH-A50T	2.99034382472346
TCGA_TCGA-NH-A50V	-2.49629943265547
TCGA_TCGA-AA-3502	-6.11278408651976
TCGA_TCGA-SS-A7HO	14.2606913216093
TCGA_TCGA-AA-A01Q	-10.9519037150954
TCGA_TCGA-F4-6809	0.0897081020928419
TCGA_TCGA-AA-3553	3.76634179793239
TCGA_TCGA-CK-6746	-3.56944695468843
TCGA_TCGA-G4-6309	-5.53898031666733
TCGA_TCGA-CK-5915	5.43715528989971
TCGA_TCGA-AD-6889	-6.00710543221312
TCGA_TCGA-G4-6298	8.40746770750362
TCGA_TCGA-AA-3968	4.12231916072378
TCGA_TCGA-CM-6675	-0.0744598525146316
TCGA_TCGA-AA-3660	-0.826016870285059
TCGA_TCGA-CM-6165	-1.07963426862094
TCGA_TCGA-AY-4071	-3.50315100610134
TCGA_TCGA-AA-3672	-5.13643486979831
TCGA_TCGA-CM-6163	-1.27100416745942
TCGA_TCGA-A6-2677	3.29164580965393
TCGA_TCGA-AA-3851	-2.83756151196184
TCGA_TCGA-AA-3712	5.11056493429766
TCGA_TCGA-AZ-4308	-3.43640760310885
TCGA_TCGA-G4-6311	3.45422578448829
TCGA_TCGA-A6-2682	-2.66453384142328
TCGA_TCGA-NH-A6GA	5.81829833680566
TCGA_TCGA-AY-A69D	2.4486599522402
TCGA_TCGA-AA-3975	0.474997045788633
TCGA_TCGA-A6-A5ZU	4.11543739086535
TCGA_TCGA-G4-6628	-2.34814844652416
TCGA_TCGA-CM-5862	0.361016807817443
TCGA_TCGA-D5-6898	5.75868638378748
TCGA_TCGA-AA-A00F	-1.03456284058168
TCGA_TCGA-D5-6932	0.513604852287269
TCGA_TCGA-F4-6806	-1.48479976912569
TCGA_TCGA-F4-6569	1.71767594833146
TCGA_TCGA-A6-2679	-7.51431871787987
TCGA_TCGA-A6-5657	2.40658906846389
TCGA_TCGA-AA-A00Q	0.905497355043798
TCGA_TCGA-CM-6169	5.91559482482215
TCGA_TCGA-AA-3980	-2.50401917571599
TCGA_TCGA-DM-A28H	-0.371383392041198
TCGA_TCGA-F4-6703	-0.651033917188419
TCGA_TCGA-D5-6922	8.08146275917871
TCGA_TCGA-D5-5537	2.46225643807963
TCGA_TCGA-DM-A1D4	-4.62131474300451
TCGA_TCGA-AA-A004	-2.83625861151314
TCGA_TCGA-BM-6198	-5.67644338599686
TCGA_TCGA-G5-6233	0.683946993827539
TCGA_TCGA-AG-A015	-3.30984775410312
TCGA_TCGA-AG-A032	-2.60318865637655
TCGA_TCGA-AG-3584	0.332973822931358
TCGA_TCGA-AG-3885	-4.2572328746734
TCGA_TCGA-EI-6885	11.2596885031742
TCGA_TCGA-AG-A00C	-4.48128675375014
TCGA_TCGA-AA-A01P	-5.48318106802138
TCGA_TCGA-D5-6537	4.86540178053927
TCGA_TCGA-D5-6532	1.0581545236294
TCGA_TCGA-AA-3831	-3.30327983610036
TCGA_TCGA-CM-6171	-1.56160567213173
TCGA_TCGA-AA-3970	-0.122120934059644
TCGA_TCGA-AA-A02K	0.913040020653105
TCGA_TCGA-DM-A1D9	-2.18677511995113
TCGA_TCGA-CM-4751	-2.98317174271069
TCGA_TCGA-G4-6315	3.4571176971841
TCGA_TCGA-AG-A011	-6.77925782957926
TCGA_TCGA-EI-7002	6.18304870888618
TCGA_TCGA-EI-6917	1.47251556919436
TCGA_TCGA-AG-A036	3.13640023841067
TCGA_TCGA-AF-4110	-0.32106057444493
TCGA_TCGA-AG-3882	0.44468828244005
TCGA_TCGA-AG-A00H	0.744384992742248
TCGA_TCGA-CI-6624	-3.03895146708464
TCGA_TCGA-F5-6814	3.53846860791416
TCGA_TCGA-EI-6511	1.53640909776606
TCGA_TCGA-AG-3728	-0.636956737575681
TCGA_TCGA-AG-4005	0.455473800578236
TCGA_TCGA-AG-A01L	-1.00453358237623
TCGA_TCGA-AF-2692	0.851753235630408
TCGA_TCGA-EI-6882	-4.9208655524618
TCGA_TCGA-AG-A026	3.27784394905829
TCGA_TCGA-AG-4008	1.35441114458747
TCGA_TCGA-CL-5918	-0.0274710617757203
TCGA_TCGA-DC-5869	7.75486005996251
TCGA_TCGA-AG-4015	2.62400912130905
TCGA_TCGA-AG-A01W	3.45637052946743
TCGA_TCGA-AG-3896	-1.79823757384225
TCGA_TCGA-AG-3575	-2.45696007538735
TCGA_TCGA-DC-6158	7.01652145707472
TCGA_TCGA-EI-6512	1.00752283554823
TCGA_TCGA-F5-6571	0.861679555729181
TCGA_TCGA-EI-6881	0.676137451681702
TCGA_TCGA-AG-A01Y	9.83835117481944
TCGA_TCGA-AG-3731	4.91616480316161
TCGA_TCGA-AG-3890	-0.60075676581998
TCGA_TCGA-AG-3612	2.30054854848913
TCGA_TCGA-AG-3878	-4.35233972359474
TCGA_TCGA-DY-A1H8	5.14228364387666
TCGA_TCGA-AG-A02X	-4.19532882082251
TCGA_TCGA-EI-6883	0.610831447634094
TCGA_TCGA-AG-4021	2.8094746208236
TCGA_TCGA-AG-3726	0.276724082563032
TCGA_TCGA-EI-6514	0.961133956708414
TCGA_TCGA-AG-3587	6.60928515918313
TCGA_TCGA-DY-A1DE	3.91837808998086
GSE39582_GSM971957	-1.77604623363566
GSE39582_GSM971958	6.8698173192235
GSE39582_GSM971959	-3.7352940508484
GSE39582_GSM971960	3.61541493732143
GSE39582_GSM971961	2.06209802688943
GSE39582_GSM971962	-1.04391179279876
GSE39582_GSM971963	-4.66572894885298
GSE39582_GSM971964	1.82621169962406
GSE39582_GSM971965	-0.354096870828462
GSE39582_GSM971966	3.28702876480079
GSE39582_GSM971967	-4.70098795698733
GSE39582_GSM971968	2.50181219487894
GSE39582_GSM971969	-3.491208666996
GSE39582_GSM971970	-0.131832546205823
GSE39582_GSM971971	-4.09303818797606
GSE39582_GSM971972	0.837900437472351
GSE39582_GSM971973	2.64616624079791
GSE39582_GSM971974	-3.76145361049473
GSE39582_GSM971975	4.6283592580707
GSE39582_GSM971976	5.5017002341245
GSE39582_GSM971977	-2.71874770371241
GSE39582_GSM971978	-0.945873482423822
GSE39582_GSM971979	-4.73090818258957
GSE39582_GSM971980	-5.1782408346214
GSE39582_GSM971981	-3.75581671490468
GSE39582_GSM971982	-3.67670266528528
GSE39582_GSM971983	-4.3123535953282
GSE39582_GSM971984	-0.843864565467471
GSE39582_GSM971985	-5.80260466293764
GSE39582_GSM971986	4.70946878559998
GSE39582_GSM971987	-4.23253150884065
GSE39582_GSM971988	-5.25000899860308
GSE39582_GSM971989	-3.86180696447564
GSE39582_GSM971990	-3.27656561780338
GSE39582_GSM971991	4.27984965031773
GSE39582_GSM971992	3.95611127540455
GSE39582_GSM971993	-3.38726303633724
GSE39582_GSM971994	5.05851010462858
GSE39582_GSM971995	-2.42659684391477
GSE39582_GSM971996	2.16788477803304
GSE39582_GSM971997	0.376524385059039
GSE39582_GSM971998	-2.23057478108146
GSE39582_GSM971999	1.61859421879085
GSE39582_GSM972000	4.1219623428415
GSE39582_GSM972001	0.0953461396980315
GSE39582_GSM972002	-3.65816782872477
GSE39582_GSM972003	1.068753915913
GSE39582_GSM972004	2.83246015089914
GSE39582_GSM972005	-1.59398010275085
GSE39582_GSM972006	5.86054750990684
GSE39582_GSM972007	-4.31002505877377
GSE39582_GSM972008	1.75894558201534
GSE39582_GSM972009	-5.43338317336822
GSE39582_GSM972010	-1.52272782765949
GSE39582_GSM972011	3.20723411168299
GSE39582_GSM972012	-4.74181942309302
GSE39582_GSM972013	5.05768999155171
GSE39582_GSM972014	6.46492847947696
GSE39582_GSM972015	-3.08367817701693
GSE39582_GSM972016	-2.74518529574075
GSE39582_GSM972017	3.22092240478588
GSE39582_GSM972018	2.48000230539993
GSE39582_GSM972019	-0.853517607818777
GSE39582_GSM972020	-0.212436309241658
GSE39582_GSM972021	1.28945090660276
GSE39582_GSM972022	1.48593251089163
GSE39582_GSM972023	-3.66832551502285
GSE39582_GSM972024	6.77964269244381
GSE39582_GSM972025	-3.24142478483543
GSE39582_GSM972026	2.62573883346761
GSE39582_GSM972027	6.5002167177339
GSE39582_GSM972028	-0.737281645483811
GSE39582_GSM972029	0.601306508822377
GSE39582_GSM972030	-0.557406091345783
GSE39582_GSM972031	10.808454715224
GSE39582_GSM972032	4.08464824856076
GSE39582_GSM972033	3.95049070449789
GSE39582_GSM972034	0.138007055681397
GSE39582_GSM972035	6.6863568448636
GSE39582_GSM972036	-2.3150468364844
GSE39582_GSM972037	-4.81848606050706
GSE39582_GSM972038	7.53037905783265
GSE39582_GSM972039	2.75563814754658
GSE39582_GSM972040	2.64398031333525
GSE39582_GSM972041	2.78985245147967
GSE39582_GSM972042	-6.42838669767861
GSE39582_GSM972043	5.491034885956
GSE39582_GSM972044	-0.533154873001004
GSE39582_GSM972045	-4.83614278812139
GSE39582_GSM972046	2.56258131278167
GSE39582_GSM972047	10.051751191389
GSE39582_GSM972048	3.35188006926616
GSE39582_GSM972049	-3.5539995878834
GSE39582_GSM972050	-4.63764106150231
GSE39582_GSM972051	3.25270052537887
GSE39582_GSM972052	1.09087318622892
GSE39582_GSM972053	7.61494248298648
GSE39582_GSM972054	1.16376481476138
GSE39582_GSM972055	-0.437037844301208
GSE39582_GSM972056	-3.76472272124787
GSE39582_GSM972057	9.6171024685656
GSE39582_GSM972058	-4.01934573899959
GSE39582_GSM972059	2.48723979150086
GSE39582_GSM972060	2.60365621592027
GSE39582_GSM972061	6.39077735606159
GSE39582_GSM972062	1.10457318581956
GSE39582_GSM972063	1.92818019647979
GSE39582_GSM972064	3.384848752562
GSE39582_GSM972065	2.67747060443866
GSE39582_GSM972066	3.50089231355116
GSE39582_GSM972067	3.56243835627657
GSE39582_GSM972068	3.10105178628642
GSE39582_GSM972069	3.94517679032684
GSE39582_GSM972070	-5.74004062562662
GSE39582_GSM972071	1.74363102048056
GSE39582_GSM972072	-3.34746519250089
GSE39582_GSM972073	-2.20525180001846
GSE39582_GSM972074	0.37443834550244
GSE39582_GSM972075	-3.13288710336795
GSE39582_GSM972076	-5.53696708116733
GSE39582_GSM972077	4.00374138229527
GSE39582_GSM972078	4.74352429705059
GSE39582_GSM972079	-0.00387557737286137
GSE39582_GSM972080	-4.72242922150634
GSE39582_GSM972081	0.539639837382724
GSE39582_GSM972082	-2.80330493663656
GSE39582_GSM972083	2.18032199271412
GSE39582_GSM972084	-5.86275442415424
GSE39582_GSM972085	0.600264539074273
GSE39582_GSM972086	3.04346784157774
GSE39582_GSM972087	2.6135642881258
GSE39582_GSM972088	-4.8927639214382
GSE39582_GSM972089	-1.95112672607654
GSE39582_GSM972090	-0.974124293021606
GSE39582_GSM972091	-0.589001695249765
GSE39582_GSM972092	1.08113030604844
GSE39582_GSM972093	5.58992963067591
GSE39582_GSM972094	6.20576992952892
GSE39582_GSM972095	4.05362982356043
GSE39582_GSM972096	1.25818238982093
GSE39582_GSM972097	2.10987128562319
GSE39582_GSM972098	-2.53433302977156
GSE39582_GSM972099	2.66161922864684
GSE39582_GSM972100	-5.09946179829778
GSE39582_GSM972101	-4.20024867611217
GSE39582_GSM972102	-8.51378302169829
GSE39582_GSM972103	-0.486232295558294
GSE39582_GSM972104	-0.338207459753428
GSE39582_GSM972105	6.08712440828412
GSE39582_GSM972106	0.502720666803997
GSE39582_GSM972107	0.125942315577979
GSE39582_GSM972108	6.44018624639694
GSE39582_GSM972109	-3.73601116817852
GSE39582_GSM972110	-3.93705777103089
GSE39582_GSM972111	-3.94230186257563
GSE39582_GSM972112	-2.84444913555278
GSE39582_GSM972113	-0.134077209373022
GSE39582_GSM972114	-4.74308683531836
GSE39582_GSM972115	-0.468617399757588
GSE39582_GSM972116	-5.64452154406135
GSE39582_GSM972117	-6.54453329258709
GSE39582_GSM972118	0.489884856247631
GSE39582_GSM972119	6.89799589245754
GSE39582_GSM972120	0.238527527590993
GSE39582_GSM972121	-1.04727061032594
GSE39582_GSM972122	-0.332983868174092
GSE39582_GSM972123	7.74577851057702
GSE39582_GSM972124	-0.827948893283867
GSE39582_GSM972125	-1.55785306898259
GSE39582_GSM972126	7.55958806567352
GSE39582_GSM972127	0.705426953091299
GSE39582_GSM972128	1.17242108430424
GSE39582_GSM972129	-3.75864577681959
GSE39582_GSM972130	1.205596318815
GSE39582_GSM972131	2.74502955814595
GSE39582_GSM972132	5.22398533319039
GSE39582_GSM972133	-3.31189995612315
GSE39582_GSM972134	-1.33114975937105
GSE39582_GSM972135	-4.26644021001568
GSE39582_GSM972136	4.40854267626603
GSE39582_GSM972137	3.51866518974605
GSE39582_GSM972138	-1.58621515469166
GSE39582_GSM972139	4.49430583355518
GSE39582_GSM972140	-2.62555440873561
GSE39582_GSM972141	4.55705835372361
GSE39582_GSM972142	1.84552762348224
GSE39582_GSM972143	4.7452254286012
GSE39582_GSM972144	4.85408210744101
GSE39582_GSM972145	-4.28458656076671
GSE39582_GSM972146	-5.67849986095603
GSE39582_GSM972147	0.643685342572309
GSE39582_GSM972148	2.69635667726572
GSE39582_GSM972149	1.30307314044895
GSE39582_GSM972150	-3.08375739292389
GSE39582_GSM972151	1.0281495013251
GSE39582_GSM972152	2.29437425528594
GSE39582_GSM972153	0.769766066818272
GSE39582_GSM972154	-0.0655638335788562
GSE39582_GSM972155	-1.77307290829432
GSE39582_GSM972156	-2.44799016835694
GSE39582_GSM972157	3.42860584461786
GSE39582_GSM972158	-1.55050692763491
GSE39582_GSM972159	-3.62905730744574
GSE39582_GSM972160	2.57532760832829
GSE39582_GSM972161	-0.784159176705893
GSE39582_GSM972162	1.55677012370698
GSE39582_GSM972163	-2.81758621655191
GSE39582_GSM972164	1.95874780317495
GSE39582_GSM972165	-1.97575885624886
GSE39582_GSM972166	-1.26152269470918
GSE39582_GSM972167	0.511661534991205
GSE39582_GSM972168	-7.6496330522483
GSE39582_GSM972169	1.49168519332299
GSE39582_GSM972170	6.07375171434107
GSE39582_GSM972171	-4.28678455973875
GSE39582_GSM972172	4.84883462301493
GSE39582_GSM972173	1.37474608118592
GSE39582_GSM972174	3.63801829729617
GSE39582_GSM972175	4.25804290093961
GSE39582_GSM972176	3.02616580749658
GSE39582_GSM972177	-0.316517547751385
GSE39582_GSM972178	-2.42766185055914
GSE39582_GSM972179	4.19044070890224
GSE39582_GSM972180	0.378981257579854
GSE39582_GSM972181	1.97032297650736
GSE39582_GSM972182	6.36288159714137
GSE39582_GSM972183	-2.19403439463878
GSE39582_GSM972184	-6.45932640359465
GSE39582_GSM972185	5.41469222658248
GSE39582_GSM972186	2.02085958939901
GSE39582_GSM972187	-2.09482661835311
GSE39582_GSM972188	-0.268783097517177
GSE39582_GSM972189	-2.10556163060381
GSE39582_GSM972190	5.54247717614383
GSE39582_GSM972191	-2.9316981723255
GSE39582_GSM972192	-0.158813608163901
GSE39582_GSM972193	6.19107135973623
GSE39582_GSM972194	10.0997954580692
GSE39582_GSM972195	-3.2643594475018
GSE39582_GSM972196	-0.458277537051307
GSE39582_GSM972197	-5.11547149280319
GSE39582_GSM972198	1.1912917215341
GSE39582_GSM972199	3.5199784343064
GSE39582_GSM972200	1.37729876636566
GSE39582_GSM972201	2.47937922855274
GSE39582_GSM972202	3.094844666391
GSE39582_GSM972203	2.79101064433285
GSE39582_GSM972204	5.13550597370634
GSE39582_GSM972205	2.92427591855612
GSE39582_GSM972206	0.232938750972379
GSE39582_GSM972207	5.23262492570538
GSE39582_GSM972208	2.44563080667536
GSE39582_GSM972209	2.32353043287555
GSE39582_GSM972210	6.80548021672331
GSE39582_GSM972211	1.04137233088493
GSE39582_GSM972212	-1.60518062091293
GSE39582_GSM972213	5.99059240860229
GSE39582_GSM972214	-4.94893267090829
GSE39582_GSM972215	0.716417091002784
GSE39582_GSM972216	5.39583287175196
GSE39582_GSM972217	5.10834219010534
GSE39582_GSM972218	-5.55129719809339
GSE39582_GSM972219	2.70737982331083
GSE39582_GSM972220	-7.03794963987473
GSE39582_GSM972221	-5.22052167401725
GSE39582_GSM972222	-5.24018285890721
GSE39582_GSM972223	-8.72015666311414
GSE39582_GSM972224	-3.22878964983569
GSE39582_GSM972225	0.234277950484997
GSE39582_GSM972226	-7.59709276470264
GSE39582_GSM972227	-6.76571258493462
GSE39582_GSM972228	-6.58967154774785
GSE39582_GSM972229	-2.400807071817
GSE39582_GSM972230	4.28850190109991
GSE39582_GSM972231	2.63651362253228
GSE39582_GSM972232	4.38401851975506
GSE39582_GSM972233	0.430091695766858
GSE39582_GSM972234	-1.29069543749405
GSE39582_GSM972235	5.41685051216059
GSE39582_GSM972236	2.05412380833793
GSE39582_GSM972237	-1.34378118132534
GSE39582_GSM972238	5.61536291087422
GSE39582_GSM972239	-3.90037756012443
GSE39582_GSM972240	0.164052874587644
GSE39582_GSM972241	-2.24295147012659
GSE39582_GSM972242	-0.773659203274239
GSE39582_GSM972243	2.5251052984238
GSE39582_GSM972244	-1.28029096621105
GSE39582_GSM972245	1.26147907381261
GSE39582_GSM972246	3.27652105996433
GSE39582_GSM972247	0.630877585729287
GSE39582_GSM972248	1.17730980593535
GSE39582_GSM972249	1.34201176287846
GSE39582_GSM972250	2.10522209562736
GSE39582_GSM972251	9.0738522910677
GSE39582_GSM972252	2.08395813073939
GSE39582_GSM972253	1.53673279154969
GSE39582_GSM972254	6.72043420997698
GSE39582_GSM972255	0.865648739636223
GSE39582_GSM972256	6.169719405118
GSE39582_GSM972257	1.59036682045105
GSE39582_GSM972258	4.76847045736053
GSE39582_GSM972259	-0.91154413874585
GSE39582_GSM972260	4.19882329960627
GSE39582_GSM972261	-2.95523344308763
GSE39582_GSM972262	-1.78331024690927
GSE39582_GSM972263	-1.56623061090317
GSE39582_GSM972264	-2.25057128103287
GSE39582_GSM972265	-3.02484038685122
GSE39582_GSM972266	-1.06584398035063
GSE39582_GSM972267	5.80689815237424
GSE39582_GSM972268	-5.22307300747841
GSE39582_GSM972269	-7.64680451238669
GSE39582_GSM972270	-6.76753573255169
GSE39582_GSM972271	7.11089748052993
GSE39582_GSM972272	-2.39719525685513
GSE39582_GSM972273	-6.36202567718845
GSE39582_GSM972274	0.579764668606279
GSE39582_GSM972275	3.4621850983834
GSE39582_GSM972276	-6.59782823125546
GSE39582_GSM972277	-4.93930787642232
GSE39582_GSM972278	-4.1325488886011
GSE39582_GSM972279	-3.32606062294677
GSE39582_GSM972280	-1.03245128772851
GSE39582_GSM972281	3.30357529098545
GSE39582_GSM972282	1.29444682700323
GSE39582_GSM972283	-0.0859844300589176
GSE39582_GSM972284	3.05588764839921
GSE39582_GSM972285	-3.06190301654786
GSE39582_GSM972286	-7.04563073008841
GSE39582_GSM972287	-4.49447162531694
GSE39582_GSM972288	3.9492280861023
GSE39582_GSM972289	2.11727226998149
GSE39582_GSM972290	2.57745275453947
GSE39582_GSM972291	-3.19215449169265
GSE39582_GSM972292	-4.96317771569542
GSE39582_GSM972293	-3.03381013010792
GSE39582_GSM972294	-1.45280719011034
GSE39582_GSM972295	0.239275788506521
GSE39582_GSM972296	-5.95151118363807
GSE39582_GSM972297	-0.688781518759629
GSE39582_GSM972298	-4.38824128242796
GSE39582_GSM972299	4.27489196895823
GSE39582_GSM972300	-8.19232633245229
GSE39582_GSM972301	-5.85782915869946
GSE39582_GSM972302	-1.38892439861227
GSE39582_GSM972303	5.34315012356146
GSE39582_GSM972304	0.588173161699926
GSE39582_GSM972305	-6.20048129039365
GSE39582_GSM972306	4.37729367179039
GSE39582_GSM972307	-1.44230294298493
GSE39582_GSM972308	0.465440326945426
GSE39582_GSM972309	1.34390732162338
GSE39582_GSM972310	-1.77287216658872
GSE39582_GSM972311	-1.83683591320994
GSE39582_GSM972312	7.25588278013589
GSE39582_GSM972313	9.98069396831412
GSE39582_GSM972314	-2.009936820262
GSE39582_GSM972315	-4.61528543101062
GSE39582_GSM972316	-5.31862604220613
GSE39582_GSM972317	-6.70811226734973
GSE39582_GSM972318	6.62864145571594
GSE39582_GSM972319	0.716719059645308
GSE39582_GSM972320	-0.301199357204711
GSE39582_GSM972321	5.7662602704996
GSE39582_GSM972322	2.53050135634578
GSE39582_GSM972323	4.01458473161267
GSE39582_GSM972324	6.03332111830135
GSE39582_GSM972325	-2.94226387544473
GSE39582_GSM972326	-2.92521167151033
GSE39582_GSM972327	-8.51496598754959
GSE39582_GSM972328	8.56103936752899
GSE39582_GSM972329	-3.43671279786408
GSE39582_GSM972330	-3.31976920283658
GSE39582_GSM972331	4.77891779923672
GSE39582_GSM972332	-5.8085932135342
GSE39582_GSM972333	1.62810675479144
GSE39582_GSM972334	-1.17852474571138
GSE39582_GSM972335	1.3222053169685
GSE39582_GSM972336	0.291377325434978
GSE39582_GSM972337	-6.89175938635672
GSE39582_GSM972338	1.92664431440699
GSE39582_GSM972339	-0.419030683377182
GSE39582_GSM972340	-1.61673723289039
GSE39582_GSM972341	0.289838417573986
GSE39582_GSM972342	0.278096241446154
GSE39582_GSM972343	2.07050419868396
GSE39582_GSM972344	12.2559359115657
GSE39582_GSM972345	0.239588913259273
GSE39582_GSM972346	-0.445869691680439
GSE39582_GSM972347	4.09159993882271
GSE39582_GSM972348	3.27797475855748
GSE39582_GSM972349	-4.560374925589
GSE39582_GSM972350	-3.37490906492465
GSE39582_GSM972351	-1.84716856741363
GSE39582_GSM972352	-3.59819870546768
GSE39582_GSM972353	1.20605219964494
GSE39582_GSM972354	5.25517887810745
GSE39582_GSM972355	-1.51121549066956
GSE39582_GSM972356	6.59819807875899
GSE39582_GSM972357	-9.5148836117283
GSE39582_GSM972358	1.91070516388274
GSE39582_GSM972359	-4.41507243048611
GSE39582_GSM972360	-0.467157782873461
GSE39582_GSM972361	1.17188002468245
GSE39582_GSM972362	2.22251286005857
GSE39582_GSM972363	2.88644743604664
GSE39582_GSM972364	-6.08556633787331
GSE39582_GSM972365	-4.39037670023245
GSE39582_GSM972366	-5.76769830840717
GSE39582_GSM972367	3.77631356429683
GSE39582_GSM972368	3.39316516835471
GSE39582_GSM972369	3.03818104967646
GSE39582_GSM972370	1.04997013953515
GSE39582_GSM972371	6.83430816804434
GSE39582_GSM972372	0.0233790592380783
GSE39582_GSM972373	4.21309419972781
GSE39582_GSM972374	2.26793899882389
GSE39582_GSM972375	2.4883473944971
GSE39582_GSM972376	5.50317155984617
GSE39582_GSM972377	1.89060032617067
GSE39582_GSM972378	4.78748335843748
GSE39582_GSM972379	-5.02696009977507
GSE39582_GSM972380	3.26858045219641
GSE39582_GSM972381	-2.36883768814443
GSE39582_GSM972382	9.07184393362504
GSE39582_GSM972383	-1.6281991512768
GSE39582_GSM972384	0.911714977610364
GSE39582_GSM972385	-2.31074075699538
GSE39582_GSM972386	0.565747323364194
GSE39582_GSM972387	1.44188876137623
GSE39582_GSM972388	7.87291195672752
GSE39582_GSM972389	-5.10863059948528
GSE39582_GSM972390	-4.40366798295003
GSE39582_GSM972391	-4.98529642736351
GSE39582_GSM972392	1.16939963084157
GSE39582_GSM972393	8.1416258690026
GSE39582_GSM972394	-1.86987500416855
GSE39582_GSM972395	1.95527001895098
GSE39582_GSM972396	-2.3547644305772
GSE39582_GSM972397	4.63694908586078
GSE39582_GSM972398	2.88122312105005
GSE39582_GSM972399	9.22890556415659
GSE39582_GSM972400	-5.87638083039821
GSE39582_GSM972401	-0.890077725951751
GSE39582_GSM972402	0.743886138368016
GSE39582_GSM972403	-2.00918499516649
GSE39582_GSM972404	0.91038537605732
GSE39582_GSM972405	0.294923664860411
GSE39582_GSM972406	-5.12551028059672
GSE39582_GSM972407	3.14764957660072
GSE39582_GSM972408	-0.442006248092919
GSE39582_GSM972409	1.49838757323717
GSE39582_GSM972410	2.64895963306006
GSE39582_GSM972411	3.3585749289172
GSE39582_GSM972412	2.5232788697863
GSE39582_GSM972413	-1.26010593052635
GSE39582_GSM972414	4.40346640429789
GSE39582_GSM972415	2.02313102148019
GSE39582_GSM972416	-1.09760011371826
GSE39582_GSM972417	5.03721872584919
GSE39582_GSM972418	4.21188605107236
GSE39582_GSM972419	4.20347802113214
GSE39582_GSM972420	-0.120884325383568
GSE39582_GSM972421	1.70129745521494
GSE39582_GSM972422	3.69046049458225
GSE39582_GSM972423	0.593421979050326
GSE39582_GSM972424	-0.723807439357357
GSE39582_GSM972425	-0.714445831197777
GSE39582_GSM972426	-0.01154042522057
GSE39582_GSM972427	6.01768527695457
GSE39582_GSM972428	3.32995369967502
GSE39582_GSM972429	-3.19756649775915
GSE39582_GSM972430	-2.88502287840496
GSE39582_GSM972431	3.37066049029283
GSE39582_GSM972432	0.628736092831542
GSE39582_GSM972433	-0.167104005266494
GSE39582_GSM972434	0.927527895444832
GSE39582_GSM972435	1.71186866862327
GSE39582_GSM972436	0.895816593020975
GSE39582_GSM972437	3.17015971805964
GSE39582_GSM972438	-1.84370750480908
GSE39582_GSM972439	-0.528551948102025
GSE39582_GSM972440	-2.14385436860039
GSE39582_GSM972441	-0.686940266413033
GSE39582_GSM972442	-3.42759829749973
GSE39582_GSM972443	-5.84481145332264
GSE39582_GSM972444	-0.630862090168358
GSE39582_GSM972445	-0.518183882822847
GSE39582_GSM972446	-1.99236733704067
GSE39582_GSM972447	-7.13630031186114
GSE39582_GSM972448	-6.24425812730548
GSE39582_GSM972449	-2.12870097958265
GSE39582_GSM972450	-0.11461322684026
GSE39582_GSM972451	6.07437315505714
GSE39582_GSM972452	-4.04201731147385
GSE39582_GSM972453	-4.80061218127506
GSE39582_GSM972454	0.662130594539608
GSE39582_GSM972455	-3.2251908190781
GSE39582_GSM972456	0.412877743607299
GSE39582_GSM972457	-3.16820152249478
GSE39582_GSM972458	-1.22622979483637
GSE39582_GSM972459	4.66842282815277
GSE39582_GSM972460	1.63094891564603
GSE39582_GSM972461	0.824686047227835
GSE39582_GSM972462	8.49813314088516
GSE39582_GSM972463	-5.72017045861199
GSE39582_GSM972464	4.31623011445824
GSE39582_GSM972465	-3.49904684597966
GSE39582_GSM972466	4.49449412886084
GSE39582_GSM972467	6.17261846548765
GSE39582_GSM972468	5.94690238592045
GSE39582_GSM972469	1.43812040291901
GSE39582_GSM972470	-4.45425169680504
GSE39582_GSM972471	-6.94279991697306
GSE39582_GSM972472	-1.57907637350882
GSE39582_GSM972473	-2.23009327736877
GSE39582_GSM972474	2.17919468810577
GSE39582_GSM972475	-4.96686398196707
GSE39582_GSM972476	-1.7133559195287
GSE39582_GSM972477	-1.21169828708102
GSE39582_GSM972478	0.248728806563464
GSE39582_GSM972479	-2.52678134906386
GSE39582_GSM972480	-1.76948626148908
GSE39582_GSM972481	2.56154827791866
GSE39582_GSM972482	-5.374739250851
GSE39582_GSM972483	5.42272071086677
GSE39582_GSM972484	5.98369814876641
GSE39582_GSM972485	4.43228131124834
GSE39582_GSM972486	5.32815779407775
GSE39582_GSM972487	-8.72806957766794
GSE39582_GSM972488	-5.51305387562793
GSE39582_GSM972489	-4.09094607542794
GSE39582_GSM972490	3.89219756256882
GSE39582_GSM972491	4.84817490767901
GSE39582_GSM972492	5.2757128835539
GSE39582_GSM972493	-0.976091674686506
GSE39582_GSM972494	-1.66563134336699
GSE39582_GSM972495	9.31770650304145
GSE39582_GSM972496	-0.284946267082916
GSE39582_GSM972497	9.32960610283028
GSE39582_GSM972498	0.565536329620347
GSE39582_GSM972499	-3.29828080001917
GSE39582_GSM972500	-0.394819258921489
GSE39582_GSM972501	11.9590816620485
GSE39582_GSM972502	-2.36175628598534
GSE39582_GSM972503	-1.04542232003532
GSE39582_GSM972504	2.412741189625
GSE39582_GSM972505	4.63739909076144
GSE39582_GSM972506	2.22744170733122
GSE39582_GSM972507	-6.79219626489962
GSE39582_GSM972508	-0.525046532979713
GSE39582_GSM972509	1.71605871133254
GSE39582_GSM972510	-5.82836043336008
GSE39582_GSM972511	2.716696607231
GSE39582_GSM972512	-3.54047322377008
GSE39582_GSM972513	3.66204348163417
GSE39582_GSM972514	4.2912427312391
GSE39582_GSM972515	-2.39468634976406
GSE39582_GSM972516	1.06499758152593
GSE39582_GSM972517	4.1890640567035
GSE39582_GSM972518	-0.141564040930341
GSE39582_GSM972519	-0.693319526330297
GSE39582_GSM972520	-2.49513345090838
GSE39582_GSM972521	2.56559989318716
GSE39582_GSM972522	-6.12591518594899
GSE39582_GSM1681353	-8.93291840548042
GSE39582_GSM1681354	-9.3625618258049
GSE39582_GSM1681355	-10.7961959624712
GSE39582_GSM1681356	-8.1490269027551
GSE39582_GSM1681357	-9.95729800243023
GSE39582_GSM1681358	-7.97153319681793
GSE39582_GSM1681359	-8.59928661206586
GSE39582_GSM1681360	-8.67580204543103
GSE39582_GSM1681361	-9.97616945741061
GSE39582_GSM1681362	-9.51089358068495
GSE39582_GSM1681363	-9.39698732695947
GSE39582_GSM1681364	-10.4501368303156
GSE39582_GSM1681365	-8.78483331100158
GSE39582_GSM1681366	-9.19114069807149
GSE39582_GSM1681367	-9.16364749258881
GSE39582_GSM1681368	-9.93331354300653
GSE39582_GSM1681369	-8.35572030505118
GSE39582_GSM1681370	-8.9873781107555
GSE39582_GSM1681371	-8.7119993458615
